# Supplementary material for: Hypermethylation-associated downregulation of microRNA-4456 in hypersexual disorder with putative influence on oxytocin signalling: A DNA methylation analysis of miRNA genes
Source: Epigenetics. 2019 Sep 22;15(1-2):145–60. doi: 10.1080/15592294.2019.1656157 (PMC6961682; doi:10.1080/15592294.2019.1656157)
Supplement: Supplemental Material [file kepi-15-1-2-1656157-s001.xlsx]

## Sheet: Description of Contents
	Contents
	1. Results after excluding ComBat adjustment from the analysis pipeline
	2. Results after excluding female samples
	3. Results after including previously excluded outlier samples
	4. Results after including a proxy ethnicity variable as co-variate
	5. Results after including an additional 1197 CpG-sites from the EPIC array
	Description of columns
	Distance_closest_TSS, distance to the closest transcriptional start site
	Closest_TSS_gene_name, gene name of the closest transcriptional start site
	Closest_TSS_Transcript, closest transcript by the transcriptionial start site
	logFC, log fold change of methylation M-values
	AveExpr, average log2-methylation (M-values) for the probe over all channels
	t, moderated t-statistic
	P.Value, p-value prior to adjustment for genomic inflation and bias
	adj.P.Val, FDR-adjusted p-value prior to adjustment for genomic inflation and bias
	B, log-odds that the probe is differentially methylated
	p.bacon, p-value after adjustment for genomic inflation and bias
	p.fdr.bacon, FDR-adjusted p-value after adjustment for genomic inflation and bias
	Effect Size
	Standard Error

## Sheet: 1.Analysis without ComBat Adj
ID	Distance_closest_TSS	Closest_TSS_gene_name	Closest_TSS_Transcript	logFC	AveExpr	t	P.Value	adj.P.Val	B	p.bacon	p.fdr.bacon	Effect Size	Standard Error
cg00573235	-8897	MIR138-2	NR_029680	-0.509730674088165	4.34357198980966	-5.98997912873955	3.17920977146285e-08	0.000277799349830424	8.16873226505738	0.143107021160266	0.840988600785554	-0.210968820790232	0.112189733850331
cg14037832	29700	MIR1204	NR_031609	-0.610173103728796	5.90829524407502	-5.61193983298073	1.73010153465573e-07	0.00075588136049109	6.75326513415992	0.168553581744386	0.855709384620914	0.212851967937888	0.1149920930409
cg24212267	-6723	MIR4468	NR_039678	-0.713347696629831	2.49859604444312	-4.51912906165216	1.67687396726128e-05	0.0332826849809337	2.73133358441151	0.430909774569522	0.940152033343454	0.0833972854802301	0.0774242952847975
cg00049616	12874	MIR4306	NR_036191	-0.436362034379063	5.39210069743621	-4.49076390586335	1.87432980754533e-05	0.0332826849809337	2.62883461745617	0.00421124553082192	0.717940195475311	0.405551789827694	0.10668561076383
cg01990184	6142	MIR4287	NR_036249	0.498783983118316	1.67115434312651	4.43802622247494	2.302784333523e-05	0.0332826849809337	2.44965628224736	0.0346544480032301	0.725172835227661	-0.265127927775628	0.0970599398582894
cg01434672	976	MIR2277	NR_031754	0.757722535300854	1.25227383175043	4.43724753942673	2.32879881668992e-05	0.0332826849809337	2.44424259839535	0.155540938115965	0.851043655139202	0.130710570455146	0.0685078506697824
cg23736895	32580	Mir_548	.	0.65877976058879	2.2008801235414	4.37462433671006	2.99059748613145e-05	0.0332826849809337	2.20959699932212	0.293915122777758	0.89735511629352	-0.111968497631914	0.0838240766289909
cg14702132	219	MIR1236	NR_031601	-0.416532490184274	4.66502689180677	-4.36566857632209	3.0471673134295e-05	0.0332826849809337	2.20690160237259	0.144271219109355	0.840988600785554	-0.105364535081985	0.0561979152899617
cg08090385	-2900	MIR200B	NR_029639	0.420268506275001	4.39487911544289	4.28090915676151	4.2155332764776e-05	0.0368015704879558	1.92765257388841	0.157355189917801	0.851551512159067	0.506738155371791	0.266730459124545
cg14966901	55605	MIR4251	NR_036215	0.227685970212024	-1.96202953478928	4.25298372533685	4.68732043060071e-05	0.0368015704879558	1.81395972922942	0.672263910176995	0.974907980768642	0.0851998425152237	0.142401525402241
cg17103026	-13110	MIR4488	NR_039708	-0.420936413787303	2.71799180759338	-4.22486221028875	5.21355251085643e-05	0.0368015704879558	1.73209734607894	0.890715130382241	0.996102975438684	-0.0102544813376568	0.0744418356671725
cg04989185	-29946	MIR124-1	NR_029668	0.526788398696081	2.22591908533581	4.22209778608433	5.26824650331608e-05	0.0368015704879558	1.73255215628588	0.956131629111661	0.997335343819708	0.0113452553992699	0.0986990388057584
cg02309882	24570	MIR3607	NR_037402	-0.479139890420989	4.42391340898619	-4.20236933000206	5.67490210752487e-05	0.0368015704879558	1.65602426073409	0.124284930922506	0.820083016484933	-0.390808755447902	0.197781077539323
cg03331035	-1036	MIR30B	NR_029666	-0.495621025024804	2.54571709839454	-4.19219092891115	5.89633768403962e-05	0.0368015704879558	1.63403812778911	0.171474659589406	0.859240298137944	0.166283591821988	0.0904360311324226
cg00501366	1103	MIR4314	NR_036201	-0.411896690508612	5.10188931112719	-4.16988921169924	6.41091225265966e-05	0.0373457008424934	1.54532129968454	0.60655900108989	0.964145373296208	-0.0750909867891675	0.118502973880336
cg11784626	-61099	MIR4296	NR_036178	-0.359099196229651	5.01451008424379	-4.12596079304566	7.55341658622461e-05	0.0396024235416949	1.41504527544222	0.00653739646433411	0.717940195475311	0.572576210819555	0.158414814353548
cg05346831	-1491	MIR614	NR_030345	-0.353910906815588	5.68573149058821	-4.11173232967764	7.96365163161397e-05	0.0396024235416949	1.36313456640478	0.624932834641909	0.966668492923545	0.0462754699461464	0.0675788219813722
cg18246262	-1118	MIR124-1	NR_029668	-0.276671176976036	-5.80715325496128	-4.10064253078179	8.29812662877691e-05	0.0396024235416949	1.32831851987015	0.823784324305027	0.991385067463045	0.0211948196585965	0.0632378821784114
cg13930177	-11171	MIR4665	NR_039811	0.42617448029955	2.73105723570164	4.0905340752994	8.61470630656241e-05	0.0396024235416949	1.29804925049607	0.00849093953482183	0.717940195475311	0.625555533046121	0.178765217932617
cg04355791	-507	MIR129-2	NR_029697	-0.313306461481278	-2.14928538238066	-4.07677076581733	9.06441371977453e-05	0.0396024235416949	1.25570081897561	0.698886455939751	0.980348034970941	0.110280212669286	0.20024046808286
cg05797594	-802	MIR1910	NR_031731	-0.323528605212526	1.57574645529661	-4.04449579929806	0.000102089054346216	0.0398054269918578	1.14182002109268	0.379639702482674	0.93316717389281	-0.175099204332293	0.157582681493989
ch.11.2004977F	-150979	MIR1260B	NR_036125	-0.648399427418913	-3.05405589085873	-4.018949926484	0.00011211637452749	0.0398054269918578	1.06952084855904	0.00278191780107885	0.717940195475311	-0.403357956271227	0.103814962843729
cg27429313	127307	MIR4297	NR_036179	-0.388475811816297	3.30310806220954	-4.01650747535048	0.000113122998026495	0.0398054269918578	1.0568323396205	0.137871726518519	0.83777687504786	-0.215963776196902	0.113307164110552
cg11206811	-76996	Mir_384	.	0.226315558069184	3.93005115714736	4.01565597365492	0.00011347596209421	0.0398054269918578	1.05264998078881	0.106763264726388	0.802157234290956	0.202110029981843	0.0935249704907366
cg13446210	6062	MIR3605	NR_037400	-0.471072302301971	3.67427567398393	-4.0146700152888	0.00011388597788927	0.0398054269918578	1.05486096795869	0.15322517591966	0.845026797215137	-0.105794838781952	0.0577145576617642
cg05365685	-160	MIR885	NR_030614	-0.413821767642972	3.67259396641232	-3.98724356681684	0.000125876563788127	0.040885581265078	0.963204043571618	0.0134781054148482	0.717940195475311	-0.416576548812802	0.130081165197314
cg19269511	-129908	MIR378C	NR_036180	0.549845747261231	1.92331964751667	3.97915840512196	0.000129635795769573	0.040885581265078	0.94011537468858	0.74937250804891	0.987570711242766	-0.0269035644534018	0.0713867588963425
cg07959864	-123938	MIR153-2	NR_029689	0.606065154578803	3.17469431377751	3.97939474561196	0.000131013535754427	0.040885581265078	0.929436833903921	0.104430242493771	0.796481007966118	-0.317344017574903	0.151850269269834
cg26947127	-15835	MIR613	NR_030344	-0.383270533083849	4.40583918706733	-3.9550439270704	0.000141496082179553	0.0426342333132737	0.863661357845698	0.200172430074603	0.872404062938526	-0.0923458327202905	0.056315905538726
cg05526438	171376	MIR4634	NR_039777	0.280451056940012	0.507021893277936	3.9340268941332	0.000152672368745521	0.0444683719366121	0.801274225726824	0.390231361869836	0.934973928305277	-0.08095603883896	0.0745638387423134
cg24966902	-111998	MIR138-1	NR_029700	0.475624138246674	2.25993974126762	3.89968247775032	0.000172771026997817	0.0486991365776429	0.69222165313833	0.0452112517286748	0.739143025303035	-0.136945312196461	0.0529251410621012
cg23583501	-359866	Mir_548	.	-0.403357956271227	5.07721707426281	-3.88535472365766	0.000181881555043502	0.0496650321240662	0.646221409894723	0.3545963075174	0.923545922903878	0.0960900845061885	0.0763536319462995
cg04075783	-132815	MIR378C	NR_036180	-0.278593518513343	2.93794504754413	-3.8641122277021	0.000196236676690502	0.0519610933612609	0.578547824583029	0.534667171664858	0.958113903951806	-0.103255697393929	0.133620199324647
cg25633045	-14550	MIR3184	NR_036149	0.392902354696393	2.77425315963973	3.84131964371796	0.000212838273015521	0.054699436164989	0.508694852746245	0.431717122816595	0.940152033343454	0.083459194574029	0.0776122774597054
cg09691862	-416466	MIR4490	NR_039711	0.338799805396279	1.27529989048793	3.83000436870922	0.00022156909502513	0.0549396996590849	0.472393285794602	0.388009855927448	0.934973928305277	-0.0390939993138583	0.0358323165017271
cg12069468	-9637	MIR1228	NR_031597	-0.419190440759253	3.93752571333985	-3.82245286051454	0.000227584490102075	0.0549396996590849	0.451598395228512	0.121293969878844	0.81855795749998	0.189097170224499	0.0910186190924172
cg19734164	-14511	Mir_584	.	-0.452236868942106	4.33407682809566	-3.81266658077222	0.000235611699618323	0.0549396996590849	0.420017573771979	0.436256311042508	0.940152033343454	0.57783515183342	0.542472563826549
cg10522358	-701303	MIR1297	NR_031628	0.364577577834717	0.275571672767408	3.80645361777435	0.000240847020498784	0.0549396996590849	0.401418430817987	0.82293402487162	0.991385067463045	-0.021326648264295	0.0849022797183142
cg00998784	9599	MIR4281	NR_036239	0.405551789827694	-2.4753709378421	3.80137290234449	0.000245210378428051	0.0549396996590849	0.387661603161971	0.0703053407597135	0.769068612935062	0.157530996351806	0.0651010888030404
cg04924028	-11206	MIR101-1	NR_029516	0.439862012588405	0.534434496501775	3.78856639553608	0.000256545001826583	0.0560422556490171	0.347296432826111	0.311104016586191	0.909099420241577	0.0672830770895705	0.0490041261232107
cg06671623	-65303	MIR4714	NR_039864	-0.338263384854161	4.97415292372514	-3.77048593697467	0.000273399011972902	0.0582673308931516	0.293092759394709	0.605546684424262	0.964145373296208	-0.0882086217488098	0.138787371686346
cg20322433	-2080	MIR3605	NR_037400	-0.355411878059793	3.53455898748208	-3.72993669927508	0.000315106796531725	0.0652712338127217	0.169964442286903	0.0466529524095058	0.739143025303035	-0.185385385849991	0.0721307035830352
cg26779305	13	MIR744	NR_030613	-0.404694823215156	2.98579208660316	-3.7089830981218	0.000338961355777677	0.0652712338127217	0.105914356947597	0.353543448492723	0.923426176937488	-0.0523112776805983	0.0444920115721339
cg00913283	-4070	MIR4656	NR_039800	0.191234004514218	-0.274401746814728	3.70554319223541	0.000343037748387749	0.0652712338127217	0.0936600152227687	0.727094717393707	0.984677513810908	0.0273452303412506	0.054575517365565
cg15727188	95329	MIR4251	NR_036215	0.378084541899498	2.91382995571227	3.70472753007569	0.000344011135257052	0.0652712338127217	0.0919255556676299	0.189282124478487	0.862293304459107	0.215961996268483	0.122236981280127
cg11661940	-844	MIR1231	NR_031599	0.26905627071224	3.00592403410911	3.70347869649865	0.000345506537357142	0.0652712338127217	0.0889130939812111	0.270013534297069	0.89348435702586	-0.115050618715295	0.0818302179023239
cg19776616	-10476	MIR183	NR_029615	-0.225357592203596	-4.55576007078243	-3.69765846469972	0.000352557662158148	0.0652712338127217	0.0715603841774897	0.69331978425388	0.978712160712505	-0.0693300652187198	0.145889355082416
cg06997275	27136	Mir_548	.	0.592699466694519	1.76525400736278	3.68819211399576	0.000364318483791651	0.0652712338127217	0.043630697586492	0.40957789758981	0.940152033343454	-0.0442486356813039	0.0425329897288073
cg10987004	-115	MIR1231	NR_031599	-0.30903162760417	3.08398798650774	-3.68684593258751	0.000366020880844972	0.0652712338127217	0.0382309104293928	0.00122824113704602	0.717940195475311	-0.479139890420989	0.114016606536759
cg12368542	387	MIR3613	NR_037407	-0.382719090705247	-3.48506657941489	-3.67493565778973	0.000381415028573823	0.0662575749858709	0.00403755580722365	0.0272650792201238	0.717940195475311	-0.48405196012112	0.169439142276662
cg20639942	6361	MIR519A2	NR_030222	0.302799003182927	3.51545154612667	3.67056146321839	0.000387221356807678	0.0662575749858709	-0.00905778839151772	0.387125440119647	0.934973928305277	-0.0607191541512759	0.0555455927799222
cg16193278	66	MIR623	NR_030353	0.348930279665943	-2.95564502886037	3.66531209205936	0.000394300057137249	0.0662575749858709	-0.0246220327818802	0.542687496048489	0.96012160862259	0.0431469201855906	0.051230518516532
cg08738300	-116713	MIR138-1	NR_029700	-0.505271760557122	-3.95468270035689	-3.64691446787422	0.000420089685613302	0.0692593145828119	-0.0797022373977638	0.369860029307079	0.928420021380239	-0.0584217420259814	0.0514716233363026
cg18887961	-1623	MIR153-1	NR_029688	0.301710580825879	4.44458421619457	3.63886189446296	0.00043187360074006	0.0698835467271601	-0.103903161009018	0.110084926521929	0.804282682231285	0.31371522135582	0.146514217492038
cg08181212	61236	MIR100HG	AK311733	0.622444888229183	1.5095375585162	3.62624516499089	0.000452829216447006	0.0705894595341916	-0.144154955541496	0.608614414114808	0.964145373296208	-0.0637760450508279	0.101263455488687
cg21747473	32949	MIR3977	NR_039773	0.472484201825308	1.48147971176828	3.6167467917792	0.000465868025401857	0.0705894595341916	-0.169222316478149	0.214201262794035	0.883939233666707	-0.25073382457987	0.157832415401624
cg26355232	-111178	Mir_186	.	0.572576210819555	1.75106948175423	3.61441076805915	0.000469603229104595	0.0705894595341916	-0.176110585494495	0.0306078139468541	0.720561238296018	0.388299162674149	0.134716253607839
cg26272616	16289	MIR759	NR_031582	0.17787395805527	6.23203878190582	3.60925307703699	0.00047795079533376	0.0705894595341916	-0.191386196965672	0.986299180955948	0.997987855796902	0.00511409447634077	0.0783702556277496
cg09049417	-58426	MIR4288	NR_036250	0.543233430579683	3.04930974778298	3.60278509986766	0.000492605765424882	0.0705894595341916	-0.21690015807676	0.0197859812608563	0.717940195475311	0.388345738026782	0.125138942340955
cg13669080	3470	MIR126	NR_029695	0.147198160151445	-0.048001747838156	3.59693809606661	0.000498453782042675	0.0705894595341916	-0.227722274512132	0.142669293375089	0.840988600785554	-0.0905065390708579	0.0480760018016224
cg17727597	-151194	MIR1244-1	NR_036263	0.39471302706111	1.55745955998088	3.59083506024419	0.000508920349101988	0.0705894595341916	-0.245797603185257	0.869573075305401	0.995383182005992	-0.0105521654572286	0.0610123411833858
cg07638822	107644	MIR595	NR_030325	-0.331032716441337	5.05014098803674	-3.58841731295423	0.000513123943416347	0.0705894595341916	-0.252756831722862	0.927920989226559	0.996102975438684	-0.0119440540530775	0.156942259704212
cg26160460	73	MIR181A1	NR_029626	0.556738532952454	3.08226211617404	3.59017542963038	0.000514177131429427	0.0705894595341916	-0.253574116230766	0.291078989267065	0.895349027171169	-0.187102133606977	0.139225309297394
cg18030386	11462	MIR4747	NR_039902	0.149257858099682	5.45583317706473	3.586192816794	0.000517020532179934	0.0705894595341916	-0.259296619343852	0.955090932135199	0.997202122714466	0.0065506560520728	0.0561499219621742
cg05585911	-6676	MIR4642	NR_039785	-0.434381936907868	4.15892756011281	-3.57849036845519	0.000530730009988595	0.0713464434966207	-0.281953426369327	0.170108640449372	0.858131860025901	0.240946489197039	0.130634515537372
cg22914762	28	MIR1973	NR_031737	0.229212891235856	-1.93478771077821	3.56751899744829	0.000550852376632127	0.0729295161668413	-0.313998450552726	0.379263813823645	0.93316717389281	-0.0985213089191776	0.0885928750701539
cg14565714	-2550	Mir_562	.	0.34613363909038	1.2154865135725	3.54660347005938	0.00059122669440128	0.0767141531923476	-0.375186957884024	0.284487878537105	0.895349027171169	0.387293064179292	0.267398583267834
cg05509179	182098	MIR548A2	NR_030317	0.422579519321445	1.08335477382977	3.53664826482442	0.000611410921741199	0.0767141531923476	-0.404214427239912	0.00582965781889168	0.717940195475311	-0.434381936907868	0.12138692358571
cg23903708	24324	MIR1301	NR_031570	-0.28396017700479	2.58723222063748	-3.53605263253655	0.000612638969061685	0.0767141531923476	-0.406208241724455	0.000817964859560391	0.717940195475311	0.498783983118316	0.112388696712152
cg18919209	-62562	MIR1260B	NR_036125	-0.508233207777886	3.9501291158828	-3.53455850196368	0.000620434522982808	0.0767141531923476	-0.415558027377367	0.829569192515881	0.991385067463045	0.0305513107681152	0.0938864669887843
cg07212702	-36926	MIR4466	NR_039676	0.415937822879756	0.737789211665505	3.53091175480842	0.000623335417333106	0.0767141531923476	-0.420948517784349	0.439911593123576	0.940152033343454	-0.098632956036032	0.101510145620013
cg23884423	1074745	MIR4300	NR_036186	0.502551140303152	0.910403173601432	3.52493851306883	0.00063598514072271	0.0771838633282644	-0.438713947563067	0.234027418720092	0.883939233666707	-0.069062448004193	0.0454283105325275
cg01765152	-15617	MIR1206	NR_031611	-0.202721342594282	-5.74127367597145	-3.51291725204595	0.000662181007768334	0.0786479406642772	-0.473110381035061	0.271588288712143	0.893987451548477	0.089307675933976	0.0600743625417473
cg08131204	-1443	MIR1281	NR_031694	-0.460147035754647	-3.95840524150806	-3.51056430179791	0.000667426113354345	0.0786479406642772	-0.479879574484035	0.646706146597486	0.969340056666182	0.124493400180904	0.193112336377973
cg07825955	-66999	MIR4283-1	NR_036270	-0.334209699301846	4.54639911342968	-3.50468918332277	0.000680694332091059	0.0786479406642772	-0.496186907288855	0.0267981522249419	0.717940195475311	0.140914836707757	0.047750727815379
cg27662454	-9843	MIR181C	NR_029613	-0.254222967548705	-4.65679706059945	-3.50290357011627	0.000684775961164583	0.0786479406642772	-0.501518897669517	0.208458847171688	0.878707059281708	-0.111428382636323	0.0692423327507451
cg08241360	48510	Mir_1302	.	0.625555533046121	1.02162650384902	3.49931345862771	0.000693052349639431	0.0786479406642772	-0.512437394907842	0.41097626995993	0.940152033343454	-0.0937646324775289	0.0904098676647095
cg08171483	-503	MIR26A1	NR_029499	-0.305302413917578	5.57501724041657	-3.48030760752566	0.000738461554313005	0.081236261162413	-0.567025092212631	0.836381545102438	0.99282385651472	-0.0102658163161767	0.0449197583851717
cg08235984	-48773	Mir_887	.	0.595456273194702	2.21526535250306	3.4799933343714	0.000741882530828949	0.081236261162413	-0.570295743757822	0.617192451061891	0.965454285245042	0.0885528938859755	0.12665613454285
cg04389736	-167	MIR4710	NR_039860	-0.279463766163958	-5.3188966266368	-3.47923754636232	0.000743751532729805	0.081236261162413	-0.571499868116686	0.720145259895935	0.983339133736509	0.0396595306014993	0.0772743356844713
ch.1.4129519F	-12839	MIR3122	NR_036068	-0.526464339934277	-3.02459431574989	-3.4709155147252	0.000764626819301638	0.0824852981118236	-0.597202207867585	0.00332993573760376	0.717940195475311	-0.452236868942106	0.118614323954472
cg15444735	-1254295	MIR1297	NR_031628	0.524795866831382	2.02920335942643	3.46350952349538	0.000780916466373314	0.0832152205264636	-0.61508349701463	0.807171595433128	0.991385067463045	0.0319419439736085	0.0879311408588231
cg03927970	8963	MIR9-2	NR_030741	0.59885824295358	1.43620650476301	3.45865514020229	0.000793607081465483	0.0835486587692216	-0.629402687266071	0.878423362437932	0.996102975438684	0.0195293054865253	0.0801683981694323
cg14223646	-129025	Mir_598	.	0.379122275156012	1.92025647868878	3.45493317725193	0.00080346852977005	0.083579857299175	-0.639850124179958	0.532164613619727	0.957956164941862	0.0449260517385587	0.0520483055077079
ch.1.4129839F	-3048	MIR3122	NR_036068	-0.455833847744178	-4.25997369720748	-3.44662216631858	0.000825906828037381	0.0845310036689996	-0.662764367779544	0.826745813032953	0.991385067463045	-0.0202581228823457	0.0827670989715343
cg22423363	11992	MIR1272	NR_031674	0.332816306753561	3.3203715413529	3.44441652465077	0.000831959981178069	0.0845310036689996	-0.669981319138307	0.535087304928552	0.958113903951806	0.0502857389648293	0.0586544823217223
cg17092349	-130	MIR191	NR_029690	0.337801753043019	-3.44998742732163	3.43469000658152	0.000859154905694076	0.0859998679158865	-0.698635583892127	0.403458630978023	0.940152033343454	0.140277460320364	0.123055091037795
cg08436756	-62645	MIR3664	NR_037437	0.197217046616754	4.00310742452831	3.43225222738242	0.000866100752643398	0.0859998679158865	-0.704165302205741	0.580248474969417	0.962346335228675	-0.0482053547240408	0.070515807696763
cg10857203	29	MIR578	NR_030304	0.441090569692505	2.62216100552322	3.41799182899412	0.000907802294385318	0.0889084822205923	-0.742651571843549	0.273246214118098	0.893987451548477	-0.114166869318839	0.0817679354049533
cg00587523	20875	MIR1203	NR_031607	0.449909214187526	1.44871413455909	3.41534636847395	0.000915743121979092	0.0889084822205923	-0.752978877680802	0.438957714463558	0.940152033343454	0.0950714609544584	0.0897596803304543
cg03261272	-92	MIR100HG	NR_024430	-0.264764948842696	-4.45788888510252	-3.41046779786619	0.000930558590039314	0.0893540764809179	-0.764395147976807	0.277264634164732	0.895349027171169	0.172628122816833	0.117462842604646
cg15203632	4004	MIR4427	NR_039625	-0.301253911005795	4.52170451429102	-3.40513215530962	0.000947019975346881	0.0899463102671853	-0.779611124175426	0.356845391285957	0.924440234905752	-0.0517369908801949	0.0443176877097417
cg24222165	658	MIR3942	NR_037507	0.574131153060767	1.68210563529218	3.39505568962146	0.000978856757293898	0.0913399550797358	-0.807931960460136	0.44971959365582	0.94355988151988	-0.0470533138204235	0.0495277995701509
cg13289463	-9126	MIR4785	NR_039946	0.609387208800104	3.14675698346847	3.38671717618063	0.00101259241773876	0.0913399550797358	-0.835438236057727	0.013845326853944	0.717940195475311	0.617226358197622	0.188454865544592
cg02890365	-82	MIR554	NR_030280	-0.384859903430519	3.09371665085592	-3.38347791499383	0.00101667775232485	0.0913399550797358	-0.842026885105406	0.0691769520667146	0.76729383684933	-0.145611578716987	0.0621208522179087
cg19081358	-7	MIR1973	NR_031737	0.232215488397748	0.521706023320586	3.37620001322806	0.00104115042717887	0.0913399550797358	-0.862479779279688	0.00416012963066994	0.717940195475311	0.364577577834717	0.0957788047468413
cg22652275	-134178	mir-108-1	CS548254	-0.502746050974343	4.18849478503984	-3.37715702725902	0.00104125245772209	0.0913399550797358	-0.859333426806889	0.864543944142063	0.995383182005992	-0.0240071941937485	0.132383138428762
cg00455546	4341	MIR1227	NR_031596	-0.355803510057664	4.32615295508342	-3.3754270011984	0.00104378200489982	0.0913399550797358	-0.863032888763918	0.124983938212065	0.820083016484933	0.205344297133395	0.0997965103295679
cg26823212	150	MIR3658	NR_037431	0.633800053866839	2.17294187468538	3.37210970148083	0.0010551462085119	0.0913399550797358	-0.87474063666863	0.945302375441998	0.996312323710868	-0.00635102992985953	0.133979383016169
cg03807917	204	MIR517B	NR_030205	0.274476569819067	4.84595379158961	3.36466156893964	0.00108108611114107	0.0913399550797358	-0.89424687410504	0.0113080346934751	0.717940195475311	-0.356112560936282	0.108436537741027
cg07472764	-5	MIR643	NR_030373	0.561489788656219	2.43262421798432	3.36250051084238	0.00109218697211991	0.0913399550797358	-0.901371292258043	0.0426540424103217	0.730726974481336	-0.128552944503698	0.0490740270963046
cg01124575	97546	MIR3943	NR_037508	0.43423608543681	0.808804039805633	3.35804888297061	0.00110461679524721	0.0913399550797358	-0.913773812214644	0.822112682984894	0.991385067463045	0.0307489821402697	0.0909782939156638
cg03942599	49082	MIR3920	NR_037485	0.463836831919072	0.786797607106087	3.35371286382883	0.00112030611100976	0.0913399550797358	-0.925422018264859	0.870368041945555	0.995383182005992	-0.0258980551800082	0.150898970698786
cg22790839	221875	Mir_186	.	0.236483145643668	0.665527704229909	3.35022110065924	0.00113309230611973	0.0913399550797358	-0.934835413111686	0.0772900356608591	0.772686900982394	-0.243206189528144	0.106786092620206
cg07178008	-34104	mir-133b	BX648566	0.442933990005338	1.91879352310049	3.34815009191277	0.00114074049901042	0.0913399550797358	-0.940441904056133	0.32306170447027	0.915321623483301	0.0549553976798758	0.0409949990716233
cg03529568	-405	MIR632	NR_030362	-0.384661238432569	-3.11181910950028	-3.34596219656968	0.00114887293231025	0.0913399550797358	-0.946741032541154	0.439721432692134	0.940152033343454	-0.131468274491032	0.135244576721291
cg26888227	37847	MIR3156-1	NR_036112	0.646316236487867	1.24321612168156	3.34549702689089	0.00115060896845416	0.0913399550797358	-0.950398003337506	0.613655270692436	0.964656730049607	0.0674191010906359	0.0955262347358815
cg07516958	81428	Mir_562	.	0.497571358390986	1.96424875777104	3.34610490818091	0.00115193257960842	0.0913399550797358	-0.947671896555986	0.14924022555269	0.844999838741083	-0.292088833880863	0.157762864621553
cg21290839	-29017	MIR548H3	NR_031679	0.540710797283861	2.36098258702151	3.34413899044285	0.00115929874924981	0.0913399550797358	-0.954191653349739	0.00428245229237131	0.717940195475311	-0.404694823215156	0.109112069941783
cg01799115	-10207	MIR30D	NR_029599	0.55984557585335	2.70113135209314	3.34284240441587	0.00116056332424958	0.0913399550797358	-0.955032000121785	0.0230031544820959	0.717940195475311	-0.423640808332798	0.143946115522988
cg22204915	-14964	Mir_384	.	0.540437803678457	1.53398582422227	3.34250506660079	0.00116183404789296	0.0913399550797358	-0.956404135396543	0.836630765974131	0.99282385651472	0.0220208002666651	0.0702367913402758
cg10456459	-10848	Mir_720	.	-0.199111121504571	0.428980756543127	-3.34014598786109	0.00117075703466816	0.0913399550797358	-0.962167381892259	0.149341016600603	0.844999838741083	0.163898035539513	0.0846415684537253
cg13661243	93193	MIR1246	NR_031648	0.575013693633989	1.45110646860136	3.3288654881236	0.00121431970209639	0.0924124236954939	-0.995484600280599	0.452018959034358	0.94355988151988	0.11606347323418	0.112637717363397
cg14289852	-27519	MIR153-2	NR_029689	0.255019864912267	5.59949538855215	3.32795620239286	0.00121789652646617	0.0924124236954939	-0.998408335266164	0.417717267618692	0.940152033343454	0.12064540136893	0.108981369332127
cg11782684	-802	MIR548C	NR_030347	0.332146986631199	1.38350335100185	3.32769552012123	0.0012189237826511	0.0924124236954939	-1.00002475541466	0.0315251198084046	0.720561238296018	0.11837751102976	0.0412909561558246
cg24290320	-2614	MIR4799	NR_039962	0.455933636128265	1.30640307595898	3.32570181032567	0.00122680718112581	0.0924124236954939	-1.00315195809912	0.244440858757342	0.883939233666707	0.062366177005531	0.0396885234772426
cg07109745	24261	MIR4687	NR_039835	-0.39705817798019	4.09208043906538	-3.31837673230401	0.00125618367778135	0.0928594427610853	-1.02368967091868	0.0293250482194057	0.720561238296018	0.39213273653746	0.135003308604114
cg19125791	7584	MIR2467	NR_039948	0.457254029745433	3.34732537199403	3.31615703199032	0.00126521486301231	0.0928594427610853	-1.03082687292057	0.343199310362048	0.92156342037296	-0.0673573414691766	0.0560295065573441
cg27058882	-422	MIR451B	NR_039876	-0.242265429820216	2.75920589647375	-3.31443862966068	0.00127224817425283	0.0928594427610853	-1.03290078475074	0.371109185640907	0.928420021380239	-0.0987038979455963	0.0871975227742422
cg11192787	165676	MIR583	NR_030309	0.518515021552535	0.648005048136396	3.31065993931408	0.00128784312835839	0.0928594427610853	-1.04563739262606	0.0266250060062784	0.717940195475311	0.395987495214855	0.134034527004917
cg27171564	-171424	MIR1252	NR_031700	0.555592710530265	1.97178820747235	3.30616948242769	0.00130660837336762	0.0928594427610853	-1.05591573329013	0.0181707986476569	0.717940195475311	0.495515566958213	0.157556675682509
cg15863374	13197	MIR3192	NR_036160	0.571690886629991	3.35011675626075	3.30611183594275	0.00131477963498473	0.0928594427610853	-1.05689010393583	0.302214173682074	0.906538774333665	0.168307747176776	0.120418984178608
cg05873646	37676	MIR4519	NR_039744	-0.341160288805719	4.89061473629097	-3.30356526078019	0.00131760819120179	0.0928594427610853	-1.064908456476	0.279324618881887	0.895349027171169	0.191101585054942	0.130575139035502
cg21563192	-3006	MIR1237	NR_031602	-0.325690200792018	6.3353343713467	-3.29998040942856	0.00133289191477537	0.0928594427610853	-1.07280722975079	0.799188859645193	0.991385067463045	-0.0259810555453195	0.089156114851492
cg17341844	-60	MIR494	NR_030174	-0.382376053190045	5.01067048097003	-3.29777573485892	0.0013423736248301	0.0928594427610853	-1.07855264292211	0.820264397713387	0.991385067463045	0.0156620308876794	0.0459158957220252
cg19540291	69689	MIR153-2	NR_029689	0.572515646958783	2.25435906042178	3.29579435019145	0.00135094886187332	0.0928594427610853	-1.08743921576133	0.257003129883584	0.890654598053574	-0.0837047963770673	0.0578876454175283
cg21176597	-39	MIR496	NR_030176	-0.620706607884702	4.68924017033004	-3.29417416320207	0.00136613575578953	0.0928594427610853	-1.09118384989169	0.150439000968316	0.844999838741083	0.244527143907407	0.126613954195935
cg09731958	144105	MIR591	NR_030322	-0.20159038888147	-4.37945867387099	-3.29104918437268	0.00137169436243706	0.0928594427610853	-1.0994978974959	0.208464148991872	0.878707059281708	-0.144015988854653	0.0894935569152808
cg11478495	-859	MIR605	NR_030336	-0.311753199605457	5.64023200363416	-3.28787840807278	0.00138572252141985	0.0928594427610853	-1.1077747009268	0.66358611095777	0.974013113352468	-0.0474308914409239	0.089735473158977
cg22904401	8622	MIR2277	NR_031754	0.134224427256119	-1.38443050692105	3.28557518719643	0.0013959964915043	0.0928594427610853	-1.1095617508791	0.335156179316229	0.919531857505095	0.181648750683503	0.13882362158315
cg24727024	14360	MIR124-3	NR_029670	-0.319338331364647	5.84365632886606	-3.28461638924871	0.00140029437288477	0.0928594427610853	-1.11681275179529	0.0978943059223062	0.784626956082796	-0.257907335022914	0.121021177547834
cg17818061	-105327	Mir_584	.	-0.356112560936282	1.79910509380101	-3.28406428640103	0.00140277482770236	0.0928594427610853	-1.11699319952057	0.693549060098751	0.978875020641897	-0.0549954218492109	0.115824771826304
cg10021276	-126851	MIR153-2	NR_029689	-0.367659165137363	2.01349173066134	-3.27637483446413	0.00143775164139258	0.0934119256147499	-1.13877073324587	0.763323141909291	0.987570711242766	0.0939504022975935	0.214411049914532
cg01377268	65113	MIR4440	NR_039642	0.232029544087395	4.44710808120482	3.27553121171796	0.00144163827143885	0.0934119256147499	-1.14249899923331	0.109182685179315	0.802166706102288	-0.15828274582412	0.0767942123164929
cg15282417	48002	Mir_1302	.	0.617226358197622	1.59915581413866	3.27519460117931	0.00144319180109765	0.0934119256147499	-1.14330334871183	0.368643403785641	0.928420021380239	0.101498714472427	0.0829624507972332
cg07224169	-195586	MIR205HG	NM_001104548	-0.422013888293877	4.98453897781135	-3.27153771508748	0.00146017031571765	0.0938159427848592	-1.1538140909813	0.657647705604569	0.971681713150612	0.0605979208234732	0.0969982602923083
cg18187985	15843	MIR4423	NR_039619	-0.416898538009307	4.95170094664986	-3.26689151415205	0.00148201157211637	0.0940051141854337	-1.16668207611839	0.866376231271493	0.995383182005992	0.055802115544162	0.211619118392464
cg10539122	-463	MIR1231	NR_031599	-0.268796020318579	4.3274775913042	-3.26633859814202	0.00148463100910847	0.0940051141854337	-1.16652727938363	0.905934488965389	0.996102975438684	-0.00711644507799203	0.0632606035589466
cg11125758	1134027	Mir_633	.	-0.522666215473182	1.38942168953948	-3.26080960838724	0.0015110636896127	0.0948415387157744	-1.17704504056375	0.257695242399273	0.890654598053574	0.170742629333827	0.111652822485511
cg25140773	15427	MIR4633	NR_039776	0.425601526137817	3.73880897278766	3.25905396368657	0.0015195485717794	0.0948415387157744	-1.18495122571637	0.922096081585275	0.996102975438684	0.0142601226004599	0.0833243105355415
cg26623696	-508945	MIR4490	NR_039711	0.432082814248724	2.26661908120624	3.25246599773481	0.0015517863325946	0.0961667303135579	-1.20463257037308	0.224034719295799	0.883939233666707	-0.0814033095848499	0.0523775745565298
cg22782929	1138	MIR1915	NR_031736	0.199814260660894	-7.41131177476111	3.24652710021051	0.00158139457468739	0.0964403439231248	-1.22017743050715	0.184805319103024	0.862293304459107	-0.211818707909569	0.124676962291372
cg17315293	-632918	Mir_544	.	0.515550172278916	2.71642865434069	3.24432865346628	0.00159696598140384	0.0964403439231248	-1.22668040044554	0.0314682753865453	0.720561238296018	0.293770166283532	0.102435441696646
cg10580397	-44397	MIR548AC	NR_039621	0.51147595849983	2.14130156188049	3.23979325700852	0.00161560410425639	0.0964403439231248	-1.23811589992564	0.760453332683358	0.987570711242766	-0.0191666258207404	0.0535799568049832
cg17268070	36965	MIR4277	NR_036240	0.294387632016863	5.39318730754319	3.2390082162983	0.00161963697636309	0.0964403439231248	-1.242026206939	0.0545845206911366	0.741398541443976	-0.20670383676683	0.0832884051501923
cg21446000	64060	MIR577	NR_030303	0.422212914102864	2.46520324232262	3.23879944131932	0.00162071106629789	0.0964403439231248	-1.23834209890851	0.407022653849921	0.940152033343454	-0.0896329813916817	0.0856701225672088
cg05270552	-105014	MIR1260B	NR_036125	0.525127836153753	2.64174459011959	3.24024424826798	0.00162242281491181	0.0964403439231248	-1.23941397771043	0.326339799339482	0.917319139592282	0.156547447173102	0.117547924517047
cg01081636	-26435	MIR1275	NR_031681	0.164552651033909	1.27023421103545	3.2312867454484	0.00165980740235237	0.0973843353842442	-1.25815170872806	0.245291757059732	0.883939233666707	-0.15548036201193	0.104825381620289
cg03422213	-21361	MIR1324	NR_031714	0.325863311248345	1.19472959718485	3.22965039013342	0.00166843902622634	0.0973843353842442	-1.26508501771913	0.864671881637086	0.995383182005992	0.02416812385159	0.0906744769491965
cg09760908	-49256	Mir_548	.	-0.151746974520087	-5.71952578014015	-3.22827441662388	0.00167572957423785	0.0973843353842442	-1.26687162792011	0.407745756552005	0.940152033343454	-0.110435719015699	0.10572265012238
cg12580752	-116834	MIR138-1	NR_029700	-0.323043217662832	-2.35433777892776	-3.22692967942144	0.00168288334207151	0.0973843353842442	-1.27328227242457	0.93263037584613	0.996102975438684	-0.00928280620650199	0.135866158287955
cg25837979	-980	MIR708	NR_030598	0.354746646011293	1.58238136291408	3.22355719542451	0.00170094995912989	0.0975771651865041	-1.28339524754126	0.566097003383065	0.961851362191162	0.0576137264803808	0.0723503104788113
cg08365438	102477	MIR1915	NR_031736	0.152187391062805	0.219029840484595	3.22214855771661	0.0017085495849777	0.0975771651865041	-1.28744748699232	0.623716239928598	0.966455224703445	-0.044074681269428	0.0732604856582955
cg22254072	-9062	MIR9-3	NR_029692	-0.25011777434419	-5.33690357079968	-3.21550232646599	0.00174483547775074	0.0984149295341121	-1.30265663596937	0.645480459344866	0.969340056666182	-0.0386675779775945	0.068864104498148
cg17820495	36635	MIR1204	NR_031609	0.236768371918841	1.8608556170097	3.21533751705334	0.00174574434399031	0.0984149295341121	-1.3068947487945	0.897442566349433	0.996102975438684	0.0222136177443313	0.104789173808561
cg19521384	-859	MIR548H3	NR_031679	0.456182938486309	2.93362358572821	3.20908881513129	0.0017853530914371	0.0986557603887141	-1.32025688933725	0.171737872785547	0.859363508225763	0.322897973042186	0.175718713682101
cg07074974	9329	MIR4785	NR_039946	0.525431765001458	1.71253003656719	3.20492390016432	0.00180407573008055	0.0986557603887141	-1.33349384695835	0.710656872773096	0.98142580323575	0.0216674129755683	0.0408879139949631
cg11115673	-30996	MIR4294	NR_036182	0.262759670916524	4.2173598295052	3.20396159044945	0.00180955682587709	0.0986557603887141	-1.33260967592927	0.00081971590301563	0.717940195475311	0.757722535300854	0.170764089352281
cg12169889	-51783	Mir_633	.	-0.255014186923998	3.88576015204521	-3.20391827930164	0.00180980388107363	0.0986557603887141	-1.33263431196146	0.316640159868166	0.914947657714298	-0.146731534420495	0.115312254183073
cg18135087	-1141	MIR554	NR_030280	0.503451000705633	2.41436978721472	3.20385620044805	0.00181503251497244	0.0986557603887141	-1.33853679899645	0.51596314891991	0.95743107375303	0.0569293393711992	0.0635491934945536
cg15999833	141815	MIR3943	NR_037508	-0.416576548812802	4.49119486712912	-3.20243555768367	0.00181828060766152	0.0986557603887141	-1.34146994849262	0.873107034702417	0.995383182005992	-0.00847331636405757	0.0507209643387621
cg05890855	39533	Mir_548	.	-0.373555833927027	2.8842158363953	-3.19711160291926	0.00184902376550687	0.0986557603887141	-1.35349044039466	0.763903689321338	0.987570711242766	0.024146613092237	0.0552327700667438
cg15159995	20604	MIR1266	NR_031670	-0.44999558776261	-2.68433644985389	-3.19671699195951	0.0018513216282536	0.0986557603887141	-1.35732468855234	0.247803658421614	0.883939233666707	-0.128475931457504	0.0870940231626071
cg19341630	-55000	MIR4743	NR_039897	0.147457050328288	1.22455600627973	3.19666403553113	0.00185163020184815	0.0986557603887141	-1.35074311196295	0.622148005062572	0.966455224703445	-0.0600796019382107	0.0993824829808673
cg05968270	-9311	MIR101-1	NR_029516	-0.3108399282432	-2.24200639113697	-3.19159459807006	0.00188139246130203	0.0992143456230328	-1.36942766984669	0.0507370179679022	0.739143025303035	-0.326996815804475	0.129596475388992
cg15003124	16016	MIR933	NR_030630	0.488614866063925	2.34580209876259	3.19272138411194	0.00188482277104869	0.0992143456230328	-1.3637352238185	0.823688170554458	0.991385067463045	0.0190331656988766	0.0567607900717991
cg02994291	-2080	MIR3177	NR_036138	-0.396955319719882	4.07235505198372	-3.18302641203026	0.00193271132114709	0.100450724217126	-1.39257397191605	0.191033233876151	0.862293304459107	-0.136731683734617	0.0816530606166128
cg02295341	-13311	Mir_544	.	0.344227685668456	1.26509759779884	3.18198936923354	0.00193901037885298	0.100450724217126	-1.3947013603332	0.896116334481951	0.996102975438684	-0.0228267983369611	0.177253125665599
cg14129103	-205109	MIR4718	NR_039869	-0.283333176498398	2.95323149721392	-3.18136724068452	0.00194279839696661	0.100450724217126	-1.396394764349	0.621931475610775	0.966455224703445	0.0837957909790773	0.121384041310719
cg22721170	-20625	MIR1208	NR_031613	0.546074437752137	1.0535136811944	3.17862744867268	0.00195956263017286	0.100721519190885	-1.40622513468269	0.466257631572758	0.950573771507877	-0.105148938614663	0.115019621038994
cg25284213	8	MIR206	NR_029713	-0.405331294895705	2.969413738131	-3.17274925496589	0.00199598580403004	0.101993707342775	-1.41805860353422	0.856170898069363	0.995133572702427	0.0560003918350199	0.199468319700785
cg10715361	-3105	MIR4737	NR_039890	0.49317567898207	2.40235679679836	3.16906160276731	0.00201915648228945	0.102277002418656	-1.42860666510529	0.848602794907297	0.995025493195084	0.0324897862657357	0.11072666644144
cg19270265	423158	MIR592	NR_030323	0.51206536487497	1.32709489785553	3.16814737061825	0.00202493950771659	0.102277002418656	-1.43178748984288	0.875464827777064	0.995383182005992	0.0305501819415624	0.122922453053094
cg21747005	-12522	MIR620	NR_030351	-0.316694240601949	3.72592231822566	-3.16038965821352	0.00207463563920712	0.102775203227596	-1.4546857612659	0.173814260687643	0.859471514609231	-0.224141343806193	0.128556579192268
cg20268039	89439	MIR148A	NR_029597	0.302721144829861	-3.03813517050847	3.15942184709762	0.00208091450081131	0.102775203227596	-1.45365838398011	0.53682665631818	0.958113903951806	0.0589010248216792	0.0689825607345676
cg05068848	128993	MIR548AJ2	NR_039674	-0.336110849824884	-4.03167185285868	-3.15678022881551	0.00209814264610993	0.102775203227596	-1.46079950956171	0.00293287543033924	0.717940195475311	-0.278593518513343	0.0720976778355674
cg20636382	-970	MIR147B	NR_030599	0.376560862958003	3.74466497678127	3.15585969791872	0.00210417730077299	0.102775203227596	-1.46117674954289	0.823391583701789	0.991385067463045	-0.0297602858142682	0.118842287178865
ch.14.83549112R	-1172574	Mir_548	.	-0.497963411066881	-2.8809399160412	-3.15375394174389	0.00211804263421475	0.102775203227596	-1.47235386758337	0.225613854865353	0.883939233666707	0.159823803752297	0.0978031162593595
cg18590130	-1361	MIRLET7A2	NR_029477	0.461086330074993	1.86198712844426	3.15304111015215	0.00212275549607657	0.102775203227596	-1.47385655528527	0.228805595083898	0.883939233666707	-0.087442292643112	0.0568604224848762
cg27224478	53513	Mir_548	.	0.418833628854105	0.267427980291849	3.1506196821217	0.00213883765347539	0.102775203227596	-1.47833914582798	0.344904083130171	0.922143546002697	-0.0929509470571326	0.0776023164312075
cg21446692	136	Mir_324	.	-0.117546731138948	-5.71819701540286	-3.14940455952924	0.00214695066018795	0.102775203227596	-1.48089429881448	0.782049836227021	0.988982419489579	0.0483034862069922	0.118962449625991
cg07035704	-1394	MIR2052	NR_031744	-0.371324170649563	4.29718012176277	-3.14630840514987	0.00216775234335834	0.102775203227596	-1.48984540057781	0.0175647540422867	0.717940195475311	-0.283959589121187	0.0923123122714826
cg26475094	-1318	MIR138-2	NR_029680	0.464153123240752	2.64258719286241	3.14652613553934	0.00217176511743044	0.102775203227596	-1.49071839711376	0.438543789977791	0.940152033343454	0.254283968395516	0.239868517125161
cg16617349	-1262	MIR1256	NR_031657	0.597161793512449	2.19851925728727	3.14617327831698	0.00217415007666358	0.102775203227596	-1.49252063683794	0.771603814564539	0.988322737624141	-0.0213814615262406	0.0631588301753299
cg26648455	9045	MIR3146	NR_036101	0.495515566958213	1.68784074663285	3.14499886984618	0.00218210545583929	0.102775203227596	-1.49537237511401	0.55246552773438	0.961026979188876	-0.0903707273760964	0.122533102865232
cg00956759	-120867	mir-108-1	CS548254	-0.313689841416683	5.86980035322584	-3.14336411914231	0.00218770746169981	0.102775203227596	-1.49718610774813	0.739931701493706	0.986500336840403	-0.0158533048414524	0.0403128239573621
cg26126749	20535	MIR4440	NR_039642	0.451370802792908	3.18963490091432	3.13485574452461	0.00224633795007417	0.104490466793577	-1.51922591053168	0.281860843505451	0.895349027171169	-0.136147107199408	0.099329548465103
cg26757562	-91	MIR519A1	NR_030218	0.447142076690744	2.85399983332367	3.1345981667497	0.00224813547232689	0.104490466793577	-1.5195776850445	0.952219190447491	0.996649451242578	-0.00425235008772268	0.118140238974481
cg02054358	-63448	Mir_584	.	0.253316691862587	-2.94846539737865	3.12490225316278	0.00231677964242599	0.105682679012193	-1.54493247219831	0.611800383254288	0.964581922310865	0.0490005676494368	0.0690892441503755
cg13972491	-360	MIR3074	NR_036109	-0.389042633714949	4.26251889144654	-3.12207438325643	0.00234292140608785	0.105682679012193	-1.55080573860182	0.320194235298022	0.915224146705492	-0.098764496411323	0.0782077509424418
cg09793619	-8693	MIR4297	NR_036179	0.235134880703307	4.94605143210774	3.11866706835234	0.00236194662116323	0.105682679012193	-1.55980633533367	0.774316473458336	0.988322737624141	-0.0297376824021584	0.0890670081620133
cg10216717	120654	MIR3612	NR_037406	-0.411174479593363	3.40591275002463	-3.11804097658725	0.00236652687449658	0.105682679012193	-1.5643496448913	0.284933548090696	0.895349027171169	-0.101855239019613	0.0748017619039147
cg22110267	-5835	MIR326	NR_029891	0.178694623146211	-2.27494874250242	3.11746700253991	0.00237073310264691	0.105682679012193	-1.56215998335316	0.0865847891542055	0.776926798568628	0.166403487564653	0.072557908610117
ch.14.1097636R	-1471	MIR4709	NR_039858	-0.446499328014411	-3.96849055958512	-3.11714083169059	0.00237312645955938	0.105682679012193	-1.56637845863222	0.892205478509512	0.996102975438684	0.0170268507444707	0.0771562734479885
cg15448064	-143	MIR1470	NR_031716	-0.227389676014811	-4.16149511809512	-3.11528104416904	0.0023868160386337	0.105682679012193	-1.57171729924132	0.787489660009091	0.989848435304827	0.0336639650228738	0.0848503143732705
cg19173502	280	MIR99A	NR_029514	0.469720604770912	1.74174413092954	3.11412773434882	0.00239534216806519	0.105682679012193	-1.57484712238256	0.0171781763229449	0.717940195475311	-0.399871495691216	0.129540317231966
cg17260954	67625	MIR4715	NR_039865	0.252341887452106	5.18197724924924	3.1124579442545	0.00240773664686622	0.105682679012193	-1.57914889042103	0.301077851682433	0.905174977478352	-0.116394471217706	0.0884813728759547
cg05153748	114796	MIR4427	NR_039625	0.169132512705553	5.10880416016289	3.1116401866619	0.00241382838431147	0.105682679012193	-1.58212825795349	0.372064616983046	0.928420021380239	-0.118551294429819	0.104948559105915
cg14057434	-124	MIR3913-2	NR_037476	0.378110920060065	2.84277358012596	3.10796312799722	0.0024413972698102	0.105682679012193	-1.59165071749633	0.811582491676113	0.991385067463045	-0.0344498805382733	0.127412169172032
cg01150105	51832	MIR4789	NR_039952	0.459787290280394	1.95815314630093	3.1057823169936	0.00245788582137911	0.105682679012193	-1.59959399634656	0.779005805989924	0.988322737624141	-0.0605455710652432	0.185811457627583
cg04558386	-64	Mir_548	.	0.388345738026782	1.73689142435247	3.10331644779841	0.00247665415061541	0.105682679012193	-1.60619753328109	0.339227411496185	0.919929375546467	-0.169680699810391	0.139947469326221
cg13580477	-4559	MIR4478	NR_039690	0.149882323010624	1.0562448838049	3.10173324100485	0.00248877436795316	0.105682679012193	-1.60285605295182	0.561684669206519	0.961851362191162	0.0701282300179974	0.0871271807691899
cg23711059	14985	MIR1257	NR_031658	0.16370886894634	1.24322944825226	3.10162758581529	0.00248958516652133	0.105682679012193	-1.6066773139349	0.546851402047987	0.960383587302667	0.0464991337128567	0.0557558461134337
cg18271789	-3842	MIR4656	NR_039800	0.290342568166488	-1.30427774552128	3.09995592106801	0.00250244620789714	0.105682679012193	-1.61206881359174	0.164808280317462	0.852127073026027	-0.141555924409059	0.0794521126619414
cg05234387	15278	MIR548B	NR_030315	0.547395978005634	2.30539762684919	3.09727470644116	0.00252320312835637	0.105682679012193	-1.61849056143582	0.0599743028765077	0.750737725637036	-0.170772916787772	0.070343736290947
cg15857152	106026	hsa-miR-3198-3p	FR772968	0.464837204357356	2.9832178310709	3.09704786103824	0.0025249665892712	0.105682679012193	-1.61896263378395	0.279034477129546	0.895349027171169	0.153524053573909	0.104837869560059
cg19651192	-48	MIR4500HG	NR_033829	-0.210565840286292	-5.42474613219541	-3.09486655962422	0.0025419821684616	0.105682679012193	-1.62616517629129	0.126607782469516	0.821165253349291	-0.16183610928504	0.0824181652398185
cg09458566	-35538	Mir_548	.	-0.567743946437711	-3.16242644923515	-3.09438207021633	0.00254577591792026	0.105682679012193	-1.63075391708102	0.574134231771898	0.962346335228675	-0.052121220906921	0.074954977520599
cg01951274	-839	MIR142	NR_029683	-0.167947202565741	-5.89631136422666	-3.0934348254017	0.00255320841449767	0.105682679012193	-1.62596120948853	0.870780235218257	0.995383182005992	-0.0221236126527849	0.129425100058224
cg14663042	-57296	MIR4774	NR_039933	0.489231229162905	1.75342573264351	3.09335944427733	0.00255380075189476	0.105682679012193	-1.62908916595888	0.616501728986883	0.965166342545547	-0.0572370719145106	0.09306176816727
cg19997370	13311	MIR933	NR_030630	0.407654725924857	1.98573334939522	3.08913668060894	0.00258718720131582	0.105682679012193	-1.6403094916915	0.914097096623753	0.996102975438684	0.0368825388941282	0.200039219697727
cg01514668	-764	MIR129-2	NR_029697	-0.287961381685357	-2.2159253631672	-3.08852509232901	0.00259205604009241	0.105682679012193	-1.64091998086114	0.16647851583737	0.855196514630769	-0.140082833441779	0.0789437641136127
cg13994232	-98900	Mir_684	.	-0.399871495691216	-3.82200769947619	-3.0868497486784	0.00260543698106631	0.105682679012193	-1.64527789187382	0.0703656383761243	0.769068612935062	0.204161097111325	0.0843891947480609
cg03656734	8158	MIR4277	NR_036240	0.367345156446366	3.6244896650969	3.08418408260207	0.00262685977206573	0.105682679012193	-1.65105866475262	0.240988543810598	0.883939233666707	0.106447572906045	0.0672597353690642
cg11671308	-71563	MIR4311	NR_036196	0.505627977640692	3.21372174467644	3.0845910199075	0.00262977863205778	0.105682679012193	-1.65122380499744	0.410716713574886	0.940152033343454	0.106068098498178	0.0944414219675389
cg06739107	-7089	Mir_28	.	-0.191690971192926	0.270588426587276	-3.08307250770505	0.00263584119201635	0.105682679012193	-1.65240147439149	0.590604949686923	0.963177687637986	0.0669541934623715	0.0893636250116281
cg14653043	-2642	MIR4441	NR_039643	-0.328271538152258	3.76597474660251	-3.08178813569212	0.00264625426165237	0.105682679012193	-1.65640538974166	0.191284930436187	0.862293304459107	-0.178187074714207	0.106471179194757
cg17776376	-15508	MIR4803	NR_039967	0.469711008722054	2.78087021796334	3.08096042414282	0.00265298515183957	0.105682679012193	-1.65995273615834	0.64903038337752	0.969938000676034	0.0228232368140885	0.0356378135779808
cg04700930	73117	MIR135A2	NR_029678	-0.348840645872825	2.19895856481885	-3.08043796652106	0.00265724191000417	0.105682679012193	-1.66657823162872	0.511275652927647	0.956690675017381	0.0429831060211748	0.0474751166962525
cg07704300	55467	MIR599	NR_030329	0.406954870615169	2.83058449524831	3.08000018794208	0.00266081361669519	0.105682679012193	-1.6646396792869	0.180127301999262	0.862293304459107	-0.201885132277716	0.117534442898596
cg07699930	3238	MIR935	NR_030632	0.241414465469078	2.98379059978557	3.07777503777585	0.00267903689063862	0.105924997060635	-1.67398567475572	0.258185865972729	0.890654598053574	-0.200256713516002	0.138846158838989
cg02582203	1276	MIR129-2	NR_029697	-0.283959589121187	-2.65191270716714	-3.07607492580281	0.00269303818856453	0.105998953566112	-1.67619959797003	0.0395130924842517	0.725347483460906	-0.30188889760392	0.113439470645927
cg17450853	235912	Mir_544	.	0.505131013113479	1.25117827792528	3.06969432813046	0.0027461930712345	0.106942242688421	-1.69128947895431	0.34100035003102	0.920583475841984	0.116183199517334	0.0898371372126657
cg27533635	-416	MIR1251	NR_031653	0.51827356071008	0.99549645338397	3.067946238351	0.00276092469824067	0.106942242688421	-1.69821676455207	0.842970057567018	0.994430729132908	-0.0278527859505088	0.128077907688178
cg26916621	-37	MIR10A	NR_029608	-0.296012491770904	2.19610126793089	-3.06640043665464	0.00277401257834632	0.106942242688421	-1.69608806638403	0.0160870878346787	0.717940195475311	0.503451000705633	0.15713907529159
cg25684151	-19113	Mir_544	.	0.114432394877898	-0.426372005788427	3.06488462687748	0.00278690234300252	0.106942242688421	-1.70217152769658	0.0952236636589983	0.776926798568628	-0.153469455440768	0.0714283179587425
cg12779445	-348	MIR153-2	NR_029689	0.242503437846036	5.6527414184331	3.06120419245974	0.00281843045240495	0.106942242688421	-1.70582516777756	0.201416956130516	0.872404062938526	0.180100617636536	0.10467657084829
cg22529511	-195822	MIR205HG	NM_001104548	0.239607696398866	4.52973582383662	3.05817725424306	0.00284460778114401	0.106942242688421	-1.72105649596738	0.688189063984484	0.977294999466079	-0.0473119773970615	0.0976784575603285
cg02413627	-19514	MIR4311	NR_036196	-0.321883673223447	4.93707770626132	-3.05805678934873	0.00284565422206704	0.106942242688421	-1.72101670095661	0.65693642906906	0.971587610641894	-0.0647439082204725	0.119758775304704
cg10157234	-242413	MIR4643	NR_039786	0.448144505952883	1.96993421789482	3.05762072140772	0.00284944519094334	0.106942242688421	-1.71985536478696	0.120169122168226	0.81855795749998	-0.198411646118146	0.0992885980155458
cg18445715	16432	MIR3129	NR_036076	0.517035535414946	2.08198516196441	3.05573756471951	0.0028724271245093	0.106942242688421	-1.72816552850158	0.875266021312178	0.995383182005992	-0.0164792612135928	0.100815957177242
cg23172911	2925	MIR3658	NR_037431	-0.278705893227839	3.87597762266495	-3.05450988657275	0.00287662536114576	0.106942242688421	-1.73005853790134	0.412156025999664	0.940152033343454	-0.0713976335575823	0.0690241904490984
cg07870370	12515	MIR124-3	NR_029670	-0.4122667087572	3.7473362689918	-3.0532583288913	0.00288762813643906	0.106942242688421	-1.73141423846389	0.926895604463931	0.996102975438684	0.016807998687605	0.102987534936956
cg15689991	-2944	MIR548Z	NR_037515	-0.453829434682392	-3.60585478957075	-3.0525623718679	0.00289376333096199	0.106942242688421	-1.73506979849095	0.0365765234569927	0.725172835227661	-0.234894756308264	0.0869076270993587
cg10949319	94	MIR1307	NR_031707	0.346778513443937	2.47758290255645	3.0511062308054	0.00290663898772214	0.106942242688421	-1.73597591232477	0.972981892248046	0.997797559182251	-0.000239726381503896	0.134738141089509
cg13927247	-134005	MIR1244-1	NR_036263	0.495316616020414	1.75869939366104	3.04782744552778	0.00293582551723032	0.106942242688421	-1.74734837832605	0.654946010102296	0.971587610641894	-0.0537844755278629	0.0988253783362827
cg11918124	13701	MIR4304	NR_036187	0.247210524413795	2.91210034318429	3.04721661727632	0.00294129278189753	0.106942242688421	-1.75423537835146	0.364495799004231	0.926248102988024	0.0964151182337516	0.0781516591466205
cg08235557	69570	MIR1976	NR_031740	0.408036058537857	1.29828017980894	3.04693581038218	0.00294380932727164	0.106942242688421	-1.75233294692345	0.716073741815618	0.982297541399972	0.0450598854563117	0.0865897797736927
cg24765748	-5815	MIR614	NR_030345	-0.216010066977178	1.28072546868716	-3.04689511697903	0.00294417418023416	0.106942242688421	-1.74630583541922	0.0488231756446107	0.739143025303035	-0.384934254192745	0.151264407052238
cg20815778	-92	MIR30A	NR_029504	0.24096637948632	1.15276320013308	3.04683595551791	0.00294470469063597	0.106942242688421	-1.74654389672558	0.18617878883025	0.862293304459107	0.251646162876952	0.14146062414484
cg10301254	206	MIR939	NR_030635	-0.380467448196771	5.39682293854541	-3.04281943990116	0.00298092912373625	0.106942242688421	-1.75771187156167	0.526684182347334	0.9579489717708	-0.0593379749943072	0.0752304253255609
cg11792826	-1430	MIR1208	NR_031613	-0.383287585896215	3.78075498396384	-3.04176669695727	0.00299049167694522	0.106942242688421	-1.76353705771575	0.320784305469876	0.915224146705492	-0.110792105634866	0.0878426109514697
cg22725901	-627	MIR518C	NR_030199	-0.2841804722344	5.76231262287201	-3.04171906666051	0.00299092499579943	0.106942242688421	-1.76461066307975	0.0522408658677322	0.741040074597798	-0.443035275261919	0.176740119362758
cg21396949	75125	MIR603	NR_030334	-0.410719300783064	-2.32174090120794	-3.04151590836767	0.00299277389063871	0.106942242688421	-1.76495198180346	0.780685165129622	0.988391711910907	-0.0568068039604229	0.17588896089035
cg08244085	28265	MIRLET7I	NR_029661	-0.190139017024938	-2.74443359051503	-3.03936547376892	0.00301240945559626	0.106942242688421	-1.76574587034865	0.18866302954189	0.862293304459107	-0.16650020158104	0.0988860162956716
cg06065802	-284270	MIR4718	NR_039869	0.250747883816376	5.78627600265018	3.03903334822456	0.00301545269497392	0.106942242688421	-1.77263907543257	0.0608366333959666	0.750737725637036	0.286822581075395	0.114508247069232
cg11227520	34296	MIR153-2	NR_029689	0.226902139172967	5.90048675434968	3.03696541275271	0.00303446512822024	0.106942242688421	-1.76867139360138	0.935404494107373	0.996102975438684	-0.00387576233673788	0.060804696648776
cg10482356	48990	MIR3935	NR_037499	-0.307599804359859	2.26018471569927	-3.03688450017655	0.00303521128252785	0.106942242688421	-1.77919626521943	0.624367826809499	0.966455224703445	-0.0406003022277953	0.0676213468896357
cg04430996	-1839	MIR3176	NR_036137	-0.235194545561604	3.96774890013828	-3.03376864051228	0.00306407442027332	0.107525631664049	-1.77743519870908	0.376945277158157	0.931095415656751	0.166408954173517	0.138316741106091
cg17516455	2814	MIR4297	NR_036179	-0.525859094866787	5.42348614276223	-3.03011699586804	0.00309822386726038	0.107698429603173	-1.796839427118	0.0203682301797139	0.717940195475311	-0.303776755928364	0.101137108648171
cg05425602	-46	MIR30B	NR_029666	0.576648037965719	1.62086488791623	3.02949005616592	0.0031041221797708	0.107698429603173	-1.79885446415151	0.628062779300202	0.967305073914476	0.062531008060563	0.092097791243782
cg10108612	5775	MIR4695	NR_039844	0.691169738406613	5.79056191724091	3.03391824021737	0.00310597439459826	0.107698429603173	-1.77140631700874	0.959590015750602	0.997479205128001	-0.00145322536020786	0.0609503329957174
cg12785694	-207	MIR15B	NR_029663	-0.235066544529902	-1.23023541293431	-3.02720313399006	0.0031257259531941	0.107954914541542	-1.79869141587095	0.0826058498876168	0.776926798568628	0.146395421414931	0.0630370448182653
ch.12.78471492F	134325	MIR1252	NR_031700	0.187060295730597	-6.461212955618	3.02240367895312	0.00317151774514327	0.108614107276458	-1.81057688205887	0.50063766083227	0.953346874715425	-0.0590260959348596	0.0701169373664576
cg21300318	90	MIR7-3HG	BC143983	-0.329219770760478	0.0914553306154409	-3.02195368720658	0.00317584279610537	0.108614107276458	-1.81473537268955	0.493829232730057	0.953346874715425	-0.10399669026341	0.121500719156146
cg22233082	-241	MIR627	NR_030357	-0.314539257960788	4.70962097215337	-3.01965485803533	0.00319802300119993	0.108614107276458	-1.81837266938152	0.669909607757004	0.974637055041742	-0.0317740806359995	0.0614415220370474
cg13888445	2827	MIR4672	NR_039819	-0.293376572831244	3.29664969279058	-3.02025397439159	0.00319924469913703	0.108614107276458	-1.81769216280487	0.34845990402137	0.922947806286026	-0.104237099886848	0.0876920408071859
cg06986158	15525	MIR877	NR_030615	-0.263228390119165	5.58013267423588	-3.0187324896014	0.00320696265476382	0.108614107276458	-1.81973830746867	0.798329293596115	0.991385067463045	0.034453724171501	0.0910806687812917
cg22876210	29490	MIR3605	NR_037400	-0.296213029371174	5.75707257743902	-3.0121641939786	0.00327129421293862	0.109857682820289	-1.83906389504979	0.583711627804128	0.962346335228675	0.0638434539792664	0.0837420721330597
cg00269245	-34427	MIR138-2	NR_029680	0.258353844299439	3.97521182021848	3.00913310301042	0.00330138195943717	0.109857682820289	-1.84364268842313	0.8256379512893	0.991385067463045	0.0340885156489474	0.102665968058655
cg02570638	15926	MIR2277	NR_031754	-0.288096112792723	-2.11018105390667	-3.00765704888198	0.00331612624545863	0.109857682820289	-1.85326352640288	0.628731484520403	0.967316030302063	0.0477785511681587	0.0704983632658088
cg15537567	-46266	Mir_340	.	0.463264982653003	1.43393540449147	3.00822335058873	0.00331763902420268	0.109857682820289	-1.84973600582088	0.271242626543166	0.893649437759223	-0.170648655309862	0.121695799986072
cg03664011	-14147	MIR4776-2	NR_039936	0.609306908107781	1.6333191089306	3.00694112938314	0.00332329945177527	0.109857682820289	-1.85651285997003	0.091606433538357	0.776926798568628	-0.368057757094004	0.169385241619605
cg04330881	-6355	MIR4775	NR_039934	-0.210826293643678	2.00733205046088	-3.00689273004642	0.00332378490948114	0.109857682820289	-1.85163726842225	0.766478517241022	0.988322737624141	0.0245615857051111	0.0567573127666136
cg02924110	-791	mir-34	EF609116	-0.196766604902569	-3.56510375673322	-3.0055928245748	0.00333684783583842	0.109857682820289	-1.85248640426717	0.223446836818416	0.883939233666707	-0.0619101860858567	0.0397831329677907
cg15868287	-9243	Mir_584	.	-0.455196228958065	3.61709592512529	-3.00476072896642	0.00334523456446102	0.109857682820289	-1.86133751314899	0.101786074866702	0.791287119381885	-0.181156783924187	0.0860079608958014
cg01362581	-140	MIR2116	NR_031750	-0.303776755928364	5.49285718381718	-3.00361321367334	0.00335683237731944	0.109857682820289	-1.85404514651744	0.392920109350622	0.935446558664681	-0.124465672279064	0.11531651272045
cg14178821	2274	MIR4709	NR_039858	0.401860068234939	2.42275834913258	3.0008390830105	0.00338502386304228	0.110366934758446	-1.87060548320576	0.321134954657707	0.915224146705492	0.101498957359589	0.0754236991285336
ch.5.389453F	38020	MIR4637	NR_039780	-0.446847902444753	-3.25455524779177	-2.99926633937465	0.00340110351743525	0.110453949385617	-1.87576893274392	0.528897474111033	0.9579489717708	-0.0789602149849606	0.100675660631688
cg18974903	21986	MIR597	NR_030327	0.416416031808062	2.59230265104902	2.99810969937146	0.00341297394530974	0.110453949385617	-1.87907130316728	0.410910016242823	0.940152033343454	0.141328799096178	0.125887031583982
cg02448244	84474	MIR4475	NR_039686	-0.394434535667927	3.79957606156142	-2.99643065648356	0.00343027383176704	0.110604179859706	-1.87491812264401	0.446880961603727	0.942971707919191	-0.0608434355090632	0.0636259793463368
cg17246810	34949	MIR133A2	NR_029676	-0.13318894465981	2.30812039005707	-2.99363620648341	0.00345924590737245	0.110975821882097	-1.87917262916823	0.474022824529214	0.952227231666124	0.0630295404871713	0.0641198231580373
cg03025148	14292	MIR548J	NR_031615	-0.518829765991649	5.72000379647493	-2.99192750457394	0.00347707241763097	0.110975821882097	-1.89130444097718	0.906757037409175	0.996102975438684	-0.00610210706384436	0.0549092569558601
cg02071553	-1130	MIR216B	NR_030623	0.539139407800133	1.51012571876631	2.99165712120715	0.00347990102949125	0.110975821882097	-1.89382295774455	0.519517481828397	0.957590968137488	0.153670022106715	0.172931267744315
cg07797030	-103	MIR1306	NR_031706	0.257589339374455	5.14572275679102	2.98752309979967	0.00352341449124761	0.111585936338659	-1.90039735041233	0.577945989687439	0.962346335228675	-0.0448870840923207	0.0652399209492507
cg14843651	2121	MIR3912	NR_037474	0.361125310825378	1.81083172522673	2.98741368535076	0.00352457294912678	0.111585936338659	-1.90212187718586	0.633790094693642	0.967506982868983	-0.038083658549123	0.0653260752919879
cg24745895	-1339	MIR4468	NR_039678	-0.245444817297257	5.66866080802371	-2.98378237447267	0.00356322061618445	0.11240224456397	-1.91006606653477	0.374802909293549	0.930141386369505	-0.0528013485257798	0.0470216656057253
cg16874669	74876	MIR561	NR_030287	0.356939281796016	0.359257511579173	2.98058151914554	0.00359761097822273	0.113078865927015	-1.92304677824897	0.258471964002992	0.890668736176499	-0.133693555458152	0.0927525714612776
cg24146776	42903	MIR4796	NR_039959	0.532382945849666	1.2317051426968	2.97679876090313	0.00363864821032179	0.113932694024522	-1.93161588590365	0.121262128704352	0.81855795749998	-0.179467797391293	0.090079113894957
cg11860760	-6498	MIR340	NR_029885	0.272138124656166	3.6862045354565	2.97568132549917	0.00365085309302658	0.113932694024522	-1.934155374096	0.786958615637651	0.989843728723449	-0.0231623179180889	0.0741794063535516
cg27077316	43604	MIR4766	NR_039923	0.566584210606796	1.63209238155655	2.97421003367307	0.00366698048841714	0.114008262754067	-1.93726764677939	0.871193775647002	0.995383182005992	0.0329444072757963	0.128864053143523
cg23623252	-148061	Mir_548	.	0.481343553420661	4.66030686344308	2.97377893677799	0.00367936943198064	0.114008262754067	-1.94078818244056	0.843752885208231	0.994430729132908	0.0425120106833098	0.140974506017073
cg21200229	117	MIR490	NR_030165	0.325947739607881	4.14426212487536	2.96898534472433	0.0037247829307763	0.115007608654146	-1.94506826260645	0.879466076964516	0.996102975438684	0.0162067523017272	0.0670068322809562
cg23017594	-42316	Mir_684	.	0.472559982610057	1.43681451859583	2.96545953950962	0.00376426376399594	0.115817382992241	-1.96273223215791	0.00434262627308096	0.717940195475311	0.439862012588405	0.11610249542061
cg01166399	43492	MIR548B	NR_030315	0.460025692480878	1.83014116674737	2.96150792669511	0.00380897109726762	0.116038798152607	-1.96833992215895	0.601698275760429	0.964145373296208	-0.0688955740566595	0.107177867150171
cg05105354	39750	MIR4519	NR_039744	0.216415355170185	5.10108178061833	2.96140433274866	0.00381014968605552	0.116038798152607	-1.96168584084097	0.566059277675591	0.961851362191162	0.0404524047689672	0.0507947527038254
cg07608498	538101	MIR4500	NR_039722	-0.569048378030237	4.19765864328876	-2.963198941942	0.00381368172262876	0.116038798152607	-1.96281432276339	0.125426851746575	0.820083016484933	-0.254904611546361	0.129402168778418
cg01617520	-75810	Mir_548	.	0.471233628096236	2.70778438270398	2.95789264085721	0.00385030167061905	0.116038798152607	-1.97934530416268	0.478931593260716	0.952227231666124	-0.134230043099298	0.151299569891472
cg01721149	-4506	MIR9-1	NR_029691	0.388180847346484	3.09805657623028	2.95738433376434	0.00385614576328869	0.116038798152607	-1.97003300362104	0.268117902742765	0.89348435702586	0.230695751012827	0.154093127794894
cg01943478	-163	MIR933	NR_030630	-0.120059564473626	-6.30603577351737	-2.95643669293907	0.00386706278815805	0.116038798152607	-1.97952311888131	0.847166383968431	0.994953610578931	0.0211635429646406	0.0715391515132983
cg01609214	-437	MIR30D	NR_029599	0.536733342219925	2.28670795723098	2.95579238472003	0.00388240879022909	0.116038798152607	-1.98273057365024	0.978881329263065	0.997797559182251	0.000532716009828767	0.0671267373959265
cg07436820	-28135	MIR4703	NR_039852	-0.395619750038366	3.89620071576622	-2.95506929938617	0.00388286567461373	0.116038798152607	-1.98631462444112	0.238996212012833	0.883939233666707	0.200520215448889	0.126178823891679
cg24655701	-488	MIR100	NR_029515	0.395987495214855	3.38910093231285	2.95436932604932	0.00389097823972463	0.116038798152607	-1.97994931408546	0.693083153211879	0.978708869929598	-0.0222404558131951	0.0467585552606149
cg00482162	33769	MIR4266	NR_036224	0.140914836707757	3.18266141224186	2.9510510761759	0.00392964915396503	0.116793450024988	-1.98802477024465	0.382098975340784	0.934436095999679	-0.0900690245059235	0.081494587090799
cg01975502	-21	MIR371B	NR_039909	-0.284098016071166	5.85136699763699	-2.94871077399647	0.00395713570884445	0.116965632107846	-2.00118277589301	0.143681302888151	0.840988600785554	-0.161782247226763	0.0861594692100989
cg00752143	-190	MIR329-1	NR_029967	-0.365886279733846	3.74185161492295	-2.94597757557523	0.00398946099222357	0.116965632107846	-2.00553284227503	0.0983202292879231	0.786741907983399	0.197205936398129	0.0890825552083857
ch.13.54449778R	-665594	MIR1297	NR_031628	-0.503820409977681	-3.67537217928132	-2.94597137544043	0.00399758402208172	0.116965632107846	-2.00789412493249	0.0579498713727453	0.749090157980115	0.524554784207536	0.207094820844842
cg06781608	6074	MIR153-2	NR_029689	-0.402835198644916	2.59254896297387	-2.94420365218136	0.00401057102056567	0.116965632107846	-2.01331649726771	0.496240261068917	0.953346874715425	0.121316631840693	0.129566038782852
cg18306331	-13562	MIR4265	NR_036223	-0.177267475796796	2.47646569539902	-2.94316676027315	0.0040229578376313	0.116965632107846	-2.01222462820069	0.265169109843817	0.89348435702586	0.196564664814665	0.130511086916761
cg18400281	68690	MIR603	NR_030334	-0.423640808332798	-2.97777440517432	-2.94305134107731	0.00402433882474198	0.116965632107846	-2.00491800969696	0.44687190316686	0.942971707919191	-0.12517752255773	0.130899521928545
cg06169041	-533	MIR578	NR_030304	0.392769375331236	3.88182076936963	2.94147841423855	0.00405131749980159	0.116965632107846	-2.01377823116322	0.742015262001353	0.986705310460097	0.0415767456754991	0.0875227173846112
cg24478733	24164	MIR4490	NR_039711	0.467734792590604	2.3772110284435	2.94018564901307	0.00405876707387594	0.116965632107846	-2.02272639356206	0.416725667633079	0.940152033343454	0.0534750941132516	0.0482063345284097
cg20076516	-60	MIRLET7BHG	NR_027033	0.159236888275254	3.96271409085249	2.93977193660772	0.00406375973787163	0.116965632107846	-2.01594528563215	0.304925161426541	0.909099420241577	-0.0831446075232648	0.0637267762476765
cg00728503	221	MIR578	NR_030304	0.488185756968069	2.92781847343393	2.93998696708793	0.00406930100260761	0.116965632107846	-2.02181194919315	0.144766739628144	0.842095635969628	-0.139573632871038	0.074537929108584
cg27534624	-134	MIR200C	NR_029779	-0.19733339497307	2.40547348951944	-2.93762210201585	0.00408979503728767	0.117169275527278	-2.0178657411182	0.980278584819589	0.997797559182251	0.00528094446963053	0.0702552976170636
cg08315825	9735	MIR4714	NR_039864	0.404819683232991	4.23401323598337	2.935848683353	0.00411958516861544	0.117611394664442	-2.02831217503545	0.186777408657822	0.862293304459107	-0.210318572583502	0.124364200543889
cg13303365	-240138	MIR3679	NR_037450	-0.388210462086922	-4.31559150701954	-2.93415173849868	0.00413214673403337	0.117611394664442	-2.03776668080418	0.580181746176488	0.962346335228675	-0.0618910001086579	0.0905185103645233
cg22822910	-24746	MIR1281	NR_031694	-0.247897853989086	4.93100639647556	-2.93026100894568	0.00418838896498715	0.118714902526189	-2.04366274978537	0.618035088769131	0.965986360338117	-0.0553979021709564	0.090492205648041
cg04166500	-4384	Mir_342	.	-0.0847582928487972	0.889810428879219	-2.92881294930153	0.00419808936605543	0.118714902526189	-2.05287309508901	0.536723516559592	0.958113903951806	-0.0728547150484536	0.0947821092997767
cg06339573	-5148	MIR153-2	NR_029689	-0.395851393141452	4.77759892440667	-2.92543622902453	0.00424029594285001	0.119521632092333	-2.06116809846469	0.320534969057894	0.915224146705492	-0.061218718489515	0.0485120147446044
cg03856510	-729	MIR29B1	NR_029517	0.398225257494842	3.73328333734082	2.92170939141828	0.00431309219547632	0.121182635382868	-2.06315664529666	0.399412233238084	0.939241331886212	-0.140981280245301	0.132498359872766
cg27391396	-8772	MIR181C	NR_029613	-0.151956039595908	-6.02199058150004	-2.9171988102924	0.00434490126725553	0.121403451247755	-2.07797836293913	0.870853767719669	0.995383182005992	-0.0125368210411909	0.0733941779867783
cg24712244	-837588	MIR622	NR_030754	0.54032937620682	2.2863067930445	2.91716081309795	0.00435386586459829	0.121403451247755	-2.08101375074281	0.887786915918203	0.996102975438684	0.0150888174511941	0.0661723156672702
cg22530255	7154	MIR4251	NR_036215	0.216509124511055	2.68220901161048	2.91495354475096	0.0043738223405999	0.121403451247755	-2.08580259724499	0.0117009849866937	0.717940195475311	0.463836831919072	0.138305469416223
cg22744783	-51493	MIR4636	NR_039779	0.393078039512707	3.3361693711873	2.91474432059735	0.00437652633818296	0.121403451247755	-2.0768730813119	0.476323196985605	0.952227231666124	0.083331906304807	0.0851968653339696
cg15471197	4095	MIR1228	NR_031597	-0.287516478445205	4.53502545274519	-2.90582125171528	0.00449328861998437	0.123517543631382	-2.10977299364113	0.584923895289041	0.962346335228675	-0.0890800296309405	0.132036940711183
cg24088496	-3095	MIR1260B	NR_036125	-0.213638728771306	-0.369323095390282	-2.9051689782749	0.00450193524313486	0.123517543631382	-2.10225203143891	0.461081773023433	0.946256077337316	0.0467063339203204	0.0462104420713573
cg14260709	-139352	MIR153-2	NR_029689	-0.340895530921988	4.92556472360558	-2.90504917255661	0.00450352506545477	0.123517543631382	-2.10944358762127	0.326386652675126	0.917319139592282	-0.119410755636026	0.0958163540106771
cg26912363	98715	MIR3126	NR_036073	0.39213273653746	1.94767367595276	2.90461575047288	0.00450928089018207	0.123517543631382	-2.11038866913131	0.209619505494246	0.878908466825899	0.12671889101607	0.0749615717866998
cg26603220	2969	MIR635	NR_030365	0.313412695400828	1.52193799791191	2.90160557177216	0.00454944287061267	0.124228224385667	-2.11863402318299	0.269234851947599	0.89348435702586	0.071291523569724	0.0477272020332934
cg08391852	-73143	Mir_875	.	0.308331570391694	4.26975150883467	2.90003794994848	0.00457048812125464	0.124414097207237	-2.11932161092327	0.171200541613507	0.858754496336868	-0.204460768013938	0.116539524020956
cg00504285	-774	MIR185	NR_029706	0.125127906710342	-0.265690835746135	2.89853523289766	0.00459074598611055	0.124426204459055	-2.12714586103013	0.669626832696557	0.974387887444215	0.0761283933026294	0.126237305828978
cg25300234	352344	MIR548F2	NR_031643	0.431008204994042	3.34032553237425	2.89910037609012	0.00460080517264366	0.124426204459055	-2.1161843687687	0.315997114236884	0.913550857960908	0.115234424892304	0.084754588130429
cg06328750	44515	MIR153-2	NR_029689	0.371575864645432	1.6230921302316	2.89684340885907	0.00461365189342343	0.124426204459055	-2.13011086966377	0.295851708390483	0.898270907820116	0.166072654568756	0.117312521075632
cg18516854	-57775	MIR3692	NR_037463	-0.37293321384159	6.60868863249284	-2.89430315834528	0.00464824208218364	0.124607558324311	-2.13237818075525	0.468783356477281	0.951243781895373	-0.090094999303613	0.0991395463231382
cg01243312	15	MIR128-1	NR_029672	-0.208487182357385	0.442628343901278	-2.89224306772793	0.00467646880630426	0.124607558324311	-2.13726794169991	0.839581079403055	0.99282385651472	-0.0206251000975756	0.0924233689687624
cg01746550	70789	MIR4432	NR_039631	-0.282940229889133	2.1931966248816	-2.89193336377612	0.00468072586416504	0.124607558324311	-2.14413374420894	0.121122084932436	0.81855795749998	0.245353373873646	0.11804314338603
cg14924866	-86049	MIR569	NR_030295	0.40328611974253	1.98290989657108	2.89079712667321	0.00469637460023091	0.124607558324311	-2.14697813919702	0.398959475683702	0.939241331886212	-0.0876619155641297	0.0823050022995595
cg02781436	-2699	MIR564	NR_030290	0.286508920100132	3.59409984251524	2.89053031054306	0.00470005626536187	0.124607558324311	-2.14618018105251	0.159736275537674	0.851551512159067	-0.125174289299485	0.0693940629181778
ch.22.909671F	-42235	MIR4762	NR_039919	-0.560683007237837	-0.942531355175464	-2.89009064652546	0.00470612875809608	0.124607558324311	-2.14879572449497	0.351679353741894	0.922947806286026	0.0945103943554786	0.0746600483563967
cg18560638	-184	MIR623	NR_030353	-0.18296946539876	1.10239473773764	-2.88907389989769	0.00472019933684447	0.124607558324311	-2.15085627419301	0.373779809891604	0.929002689385944	0.0735144376488611	0.0607146423642288
cg26757836	-7437	MIR4798	NR_039961	-0.255667987092721	3.96397111160178	-2.88590759168174	0.00476426522487735	0.125148201710726	-2.15354617304294	0.822211531657635	0.991385067463045	-0.0293695663514801	0.116356560462834
cg20224311	-161	MIR3913-1	NR_037475	-0.429627324887933	-2.71770926866788	-2.8824953989672	0.00481217581998838	0.125148201710726	-2.17151436280487	0.646403140457337	0.969340056666182	-0.0527382635119238	0.094206128297237
cg15727287	9521	MIR4281	NR_036239	0.388299162674149	-2.64288082592929	2.88234828593506	0.00481425134742787	0.125148201710726	-2.16988028021002	0.326110275096361	0.917139228771162	-0.0521625845362812	0.0418310426195139
cg23757136	51058	MIR4464	NR_039671	0.532380071016933	1.72734547296291	2.88113246828886	0.00483143606462864	0.125148201710726	-2.17117168031342	0.0995515341092415	0.78760373186604	-0.34996519303438	0.165044299591398
cg22688815	-14769	MIR124-1	NR_029668	-0.445383209459908	5.0510609388082	-2.88104979797311	0.00483260659317601	0.125148201710726	-2.16292483361656	0.658397967235794	0.971961062908214	-0.0536504104030584	0.0997283710157007
cg24482288	75	MIR181C	NR_029613	-0.239144651616666	2.76737251270212	-2.88070614498899	0.00483747516512621	0.125148201710726	-2.16752506892254	0.0254372913409287	0.717940195475311	-0.208487182357385	0.0720849449632069
cg01111006	-5296	Mir_684	.	0.315138269804231	4.09234182113583	2.87909942664892	0.00486029753112851	0.125148201710726	-2.16939104512483	0.00636144345662661	0.717940195475311	0.622444888229183	0.171649973983694
cg13452939	-23095	Mir_652	.	0.426615232580519	2.6619947097096	2.87624261852067	0.00490112086024636	0.125148201710726	-2.182985083446	0.218465585243746	0.883939233666707	0.232806972142616	0.140334867573402
cg17137324	-95761	Mir_544	.	-0.318786732314135	4.0931134659131	-2.87440313865258	0.00492757305073285	0.125148201710726	-2.18234658538572	0.545930779711982	0.96012160862259	0.0467024263800923	0.0558778189967585
cg18786643	5295	Mir_544	.	-0.348204068070063	3.61005572295664	-2.87419695177864	0.00493054622301646	0.125148201710726	-2.18790315713945	0.986549381300723	0.997987855796902	0.00267902974451136	0.130297072805291
cg22049753	-13304	MIR4786	NR_039949	-0.328829262085085	4.117886711599	-2.87209997701394	0.0049608778239664	0.125148201710726	-2.18852076689359	0.0497327357838295	0.739143025303035	0.503909474734256	0.192343845511107
cg20477546	544791	MIR2054	NR_031746	0.443623778929301	2.5482732166439	2.87005381688921	0.00499063938407491	0.125148201710726	-2.19612386361648	0.0670290352693221	0.765532888659103	0.51084739555273	0.20867256085805
cg09117778	-220550	MIR205HG	NM_001104548	-0.230297390344283	-0.624117316159219	-2.86928101902861	0.00500192234732661	0.125148201710726	-2.19712756292892	0.0112433323170547	0.717940195475311	0.633800053866839	0.187953569122769
cg09990962	119893	MIR4251	NR_036215	0.293770166283532	-3.10476786229242	2.86785668532096	0.00502277917199116	0.125148201710726	-2.19393007795197	0.781040588121515	0.988391711910907	-0.0204580025606703	0.0634629076953514
cg12584735	-39912	Mir_548	.	0.489068818857642	2.52926393171319	2.86795887803107	0.00503052019676292	0.125148201710726	-2.19822954470498	0.186821294806829	0.862293304459107	0.175862882033609	0.099000578239594
cg03984375	2170	MIRLET7BHG	AK130875	0.11837751102976	0.855578970152772	2.86691135422063	0.00503666587769971	0.125148201710726	-2.20404669402197	0.76442204184386	0.987925661941292	0.0271365363889982	0.0621988768056417
cg03771436	-58170	Mir_548	.	0.457455016929899	2.29595070192927	2.86557002317057	0.00506570844161052	0.125148201710726	-2.20626160175925	0.904672583598153	0.996102975438684	0.012093049148194	0.0604680880758218
cg25310205	-334578	Mir_633	.	0.357958488336745	2.13446025399281	2.86473836036938	0.00506872031324675	0.125148201710726	-2.20980826067451	0.669470301289877	0.974370086294641	-0.0440737344239156	0.0850950344092029
cg14168983	24028	MIR1257	NR_031658	-0.489776996750396	5.34440769434342	-2.86835005695129	0.00507397378403076	0.125148201710726	-2.18662114241382	0.632762925808443	0.967506982868983	-0.0763874830835253	0.13060536012445
cg14037354	-100	MIR376C	NR_029861	0.547041504019404	5.96655718972193	2.87238024785908	0.00509293622133527	0.125148201710726	-2.18345950309189	0.794157934638291	0.991385067463045	-0.0267779970544387	0.089268489129646
cg01626895	160669	MIR620	NR_030351	0.506364639780867	2.77938453661993	2.86229111550141	0.00510504427637227	0.125148201710726	-2.21693159554977	0.0319449056406013	0.720561238296018	-0.45619650345384	0.164420580491663
cg21324884	95647	MIR548A2	NR_030317	0.343303177984297	1.99358647298695	2.85993589135498	0.00514022769196122	0.125148201710726	-2.22036051239439	0.493639241334282	0.953346874715425	-0.132350607589457	0.154555606853863
cg06684201	-80135	MIR153-2	NR_029689	0.164109938868656	5.81659651036149	2.85917035090917	0.00515171148270484	0.125148201710726	-2.22199783589983	0.503108926105029	0.953841721234862	0.0831432640075914	0.0901642124344186
cg06804177	-6486	Mir_370	.	0.120775422454919	0.505900761911596	2.85863605491404	0.0051597403349118	0.125148201710726	-2.21998333702241	0.221467857520116	0.883939233666707	-0.306155262583372	0.19587064281601
cg14299508	-229872	Mir_584	.	0.448189709299729	3.09472657664198	2.85917809275792	0.00516097605459113	0.125148201710726	-2.22145840340892	0.203048883087589	0.873580078985404	0.216602392417113	0.12633658725305
cg09961574	-102721	Mir_652	.	-0.481457027570906	4.06797381382287	-2.85854914721307	0.00516104737913227	0.125148201710726	-2.22182020473379	0.218812137904044	0.883939233666707	0.0801861324345913	0.048371242293608
cg17740401	3787	MIR152	NR_029687	0.146198178954925	1.71701248221141	2.85825111597736	0.00516553191177566	0.125148201710726	-2.21806062145992	0.549514907048118	0.960813071443324	-0.0755041933808351	0.101576600303418
cg02067688	94813	MIR148A	NR_029597	-0.446100087409702	-3.47682290584926	-2.85811784670282	0.0051675383957567	0.125148201710726	-2.22694671333971	0.333021673886212	0.919531857505095	0.148043431927821	0.112658708140759
ch.6.92327598R	39500	MIR4643	NR_039786	-0.309814269911551	-1.92514389247031	-2.85802177515255	0.00516898527914715	0.125148201710726	-2.22712281753617	0.0745326536641826	0.772686900982394	0.125837025273396	0.0527653100348925
cg12390895	9994	MIR2277	NR_031754	-0.48405196012112	-3.45433110115315	-2.85678948569483	0.00518757711611192	0.125148201710726	-2.23223219728973	0.686109863797994	0.977096488748261	0.0522979638725092	0.0911939462354601
cg12030923	48974	MIR591	NR_030322	0.521236189450687	2.65267958493229	2.85696713963607	0.00520392286156608	0.125148201710726	-2.22997287657569	0.519983001611663	0.957590968137488	-0.0563864692766848	0.0702834988668517
cg09958402	49856	MIR4715	NR_039865	0.12223726461647	-1.40735824285269	2.85408577426354	0.00522858366207094	0.125148201710726	-2.22778024239356	0.242289336956528	0.883939233666707	0.109100292706701	0.0691214837375191
cg22756942	-19036	MIR596	NR_030326	0.409995130883623	1.8310407937908	2.85261073321688	0.00525108033543807	0.125148201710726	-2.24422790517014	0.268569799247703	0.89348435702586	-0.230104790130021	0.163155327605277
cg27185510	37161	MIR591	NR_030322	0.419114565393334	1.42101583760496	2.85211396596627	0.00525867676010269	0.125148201710726	-2.24269489156313	0.728791152923935	0.984677513810908	0.0655327952277939	0.131569108181625
cg04004513	-69359	MIR1203	NR_031607	-0.300407879326312	3.03766373505714	-2.85199090558651	0.00526056012082763	0.125148201710726	-2.23897264611173	0.742084698467201	0.986705310460097	-0.042145722504727	0.108200726748633
cg11616411	-129	MIR371A	NR_029865	-0.471941716209557	4.01732006163913	-2.8504479413827	0.00528422673790547	0.125148201710726	-2.24648323100797	0.565429845338465	0.961851362191162	-0.060878115981896	0.0854781566197157
cg22036894	-21876	MIR181A1	NR_029626	0.429371309562868	1.70731104608122	2.84994353825505	0.00530151487809905	0.125148201710726	-2.24638181145195	0.423432073432609	0.940152033343454	-0.0591870714206359	0.0586816974717258
cg03833060	-3699	MIR4516	NR_039741	-0.241499870635663	4.50461749636638	-2.84881852408952	0.00530932531875442	0.125148201710726	-2.24951613954045	0.0723165781443488	0.770340277228704	-0.239189612449153	0.103207927616102
cg09121772	-29851	MIR4297	NR_036179	-0.332382384719646	3.47180381260145	-2.84769325827332	0.00532672197497697	0.125148201710726	-2.24971452194739	0.179365086696227	0.862293304459107	0.195249770043664	0.108102269637636
cg00708426	646	MIR4281	NR_036239	0.145092253582539	0.209254061949003	2.8471000675189	0.00533591374096984	0.125148201710726	-2.24991712643508	0.512837052654006	0.956690675017381	-0.0802552707609331	0.098256824391885
cg22998918	1488	MIR4646	NR_039789	0.310058919305524	3.69181190269584	2.84671391914091	0.0053419050974222	0.125148201710726	-2.24239744553613	0.8713118675101	0.995383182005992	-0.0161840608890332	0.0951718748772741
cg07133479	-369	MIR4779	NR_039939	-0.335316136113584	2.9322654277427	-2.84429868232609	0.0053795192234274	0.125148201710726	-2.26333826217538	0.0430447906876577	0.730726974481336	-0.386893297428608	0.147975746963636
cg08616654	9432	MIR548AA2	NR_037517	-0.439340163626464	-2.92473166928546	-2.8441863834086	0.00538127402055096	0.125148201710726	-2.2630367243625	0.416247162484227	0.940152033343454	0.129948851236006	0.117029739566169
cg13725899	-8031	MIR4673	NR_039820	-0.238990254690048	4.10916941455208	-2.84410068110188	0.005382613568498	0.125148201710726	-2.25499674266113	0.0718588197308414	0.770340277228704	-0.336449859578448	0.144937251870228
cg04463881	5635	Mir_544	.	-0.445666358633548	-3.80041837124904	-2.84393638546283	0.00538518240366594	0.125148201710726	-2.25914123139512	0.0504026845864707	0.739143025303035	0.184034941224887	0.0704489101364225
cg09518131	6092	MIR4517	NR_039742	-0.272296166540648	2.5774042817211	-2.84230944515376	0.00541068103866791	0.125242632676153	-2.26653298937992	0.0285553075551204	0.717940195475311	-0.350675389924258	0.123783282718957
cg01034654	-86071	MIR3910-2	NR_037489	0.269836809368169	4.38688142380966	2.84134412045899	0.00542586257127977	0.125242632676153	-2.26183323322171	0.226950792279344	0.883939233666707	-0.531885153545351	0.344450024060057
ch.3.24643237R	-105307	MIR4792	NR_039955	-0.35561902429394	-4.25506993456777	-2.84093902233052	0.00543224511149713	0.125242632676153	-2.26168665633298	0.396700249964832	0.938267206879688	0.232380574940152	0.201054769405572
cg25353401	-342	MIR99A	NR_029514	0.267648304057269	-0.0540739261014679	2.8396829662734	0.00545207870236906	0.125369115003423	-2.26971443400313	0.381808299961249	0.934436095999679	-0.0929390493917851	0.0840380726567289
cg22246787	-937609	MIR873	NR_030618	0.263308619900911	5.43098418832136	2.83706949362048	0.00549355915708484	0.125374408569756	-2.27578727118204	0.871621133543753	0.995383182005992	0.0239596390871194	0.0939815945731425
cg23076987	377	MIR4440	NR_039642	-0.31260704559665	4.82496450711992	-2.83679489322438	0.00549793429196225	0.125374408569756	-2.28370432306536	0.526620972174038	0.9579489717708	-0.0401739559693733	0.0509255112806108
cg06670039	-283931	MIR4718	NR_039869	0.148278235555286	5.81535948073636	2.83581828912848	0.00551352013331699	0.125374408569756	-2.27536722289256	0.847747375173062	0.995025493195084	0.0295427632992084	0.100193385213551
cg18151270	17098	MIR759	NR_031582	-0.329680518184465	4.93152503857758	-2.83521227747479	0.00552321194146468	0.125374408569756	-2.28631500002042	0.47852408338893	0.952227231666124	0.0630278960151133	0.0647471101760578
cg17169243	-637	MIR26A2	NR_029847	0.109293389443191	1.5687594580527	2.83499359163632	0.00552671316396218	0.125374408569756	-2.28241447093316	0.128761305192232	0.823055072984434	-0.13824518244023	0.0708119055728759
cg07019099	-37591	MIR153-2	NR_029689	-0.471634852483052	4.01010470216603	-2.83426467570564	0.00553839799816045	0.125374408569756	-2.28435031464682	0.562725104844181	0.961851362191162	0.064376147991808	0.0801826125804439
cg09641955	6411	Mir_584	.	-0.350675389924258	4.45312823851659	-2.83297859146656	0.0055590696621865	0.125517185292469	-2.28812242032328	0.290289981248754	0.895349027171169	-0.0817489179081718	0.0607279493118666
cg11684142	663	MIR1914	NR_031735	0.426706749481043	5.90364072557701	2.83340835698795	0.00562529684016923	0.126685164405667	-2.2728624514601	0.902222291206448	0.996102975438684	0.0117982740262559	0.0578194635350934
cg12376271	75049	Mir_548	.	-0.240052520880358	5.01754720806236	-2.82669096123567	0.00566115353130317	0.127164934592615	-2.29661172348284	0.529066462645858	0.9579489717708	-0.14247130021349	0.181731989508719
cg01699906	-97973	MIR1260B	NR_036125	0.191346814209073	-4.97422969934718	2.82531345732841	0.00568374612693369	0.12734506065935	-2.29579420028501	0.624083661754079	0.966455224703445	0.110507847385781	0.16101069420716
cg24629663	-222116	MIR622	NR_030754	-0.365735793916432	2.2493176434957	-2.8204210855252	0.00576465507412798	0.128827509047904	-2.31573645415845	0.851156993525872	0.995025493195084	-0.0234152274336947	0.114927893067397
cg16210827	-1511	MIR4499	NR_039721	0.24351620738881	3.66475969146985	2.81699079212873	0.00582201150922976	0.129687706379815	-2.3245849870678	0.804653779556965	0.991385067463045	0.0413439232908298	0.112490575979131
cg21612617	384906	MIR2054	NR_031746	0.46760286849707	2.34488082823679	2.81606991321944	0.00583749776008778	0.129687706379815	-2.32810524226386	0.113055447131225	0.807750201989078	0.193611776029373	0.0911606720264338
cg15771579	6895	MIR2117	NR_031751	0.106891888522285	4.57646867845764	2.81546613590205	0.00584767181433361	0.129687706379815	-2.33078768812402	0.140373586735938	0.840380572529342	0.171799496187769	0.0868063643777431
cg10904028	2634	MIR1228	NR_031597	-0.238201240975381	4.34828504827939	-2.8101295489585	0.00593830464606703	0.131328776088609	-2.34709049760928	0.37699880757537	0.931095415656751	-0.0608198863600553	0.0544217482409612
cg24006305	-545	MIR1260A	NR_031661	0.133410010835577	1.25907968196987	2.80928009405242	0.00595284912590288	0.131328776088609	-2.34305075663701	0.995192270794408	0.999290762666581	0.00412949710131538	0.0815846936043497
cg17166103	423	Mir_324	.	0.230423359042244	-5.14142560602667	2.80846958297412	0.00596675716493224	0.131328776088609	-2.34246884374837	0.372259062017319	0.928420021380239	-0.0995540114172225	0.0881682517618725
cg18964251	-510	MIR591	NR_030322	0.544785567734854	2.67726020031007	2.80730251016387	0.00600752773734569	0.131893912987253	-2.34804899434287	0.281172023153209	0.895349027171169	-0.164771881214908	0.120036148888671
cg02283042	-341568	MIR3182	NR_036147	0.385687655424948	2.40596391808914	2.8049086952892	0.0060282132309652	0.132016358927754	-2.35189288401927	0.116074847609241	0.814454160435727	0.1718324572921	0.0815690173908419
cg12823329	59	MIR494	NR_030174	0.268021426688929	2.76287933317745	2.80118438405264	0.00609310838711769	0.132916475551948	-2.36629069690598	0.683441448306532	0.976805113673168	-0.039815238787584	0.080786425864076
cg11120154	60671	MIR4471	NR_039681	-0.166660777090824	-1.48550761635728	-2.80049448470866	0.00610519956868156	0.132916475551948	-2.36753015824923	0.838556680204372	0.99282385651472	0.0247381430098021	0.0797271999634793
cg07473201	15619	MIR3198-1	NR_036168	-0.302684182039081	5.78304641072862	-2.79993911761337	0.00611494886379985	0.132916475551948	-2.36623222025086	0.00865942321275782	0.717940195475311	-0.301253911005795	0.0884705489436143
cg27355456	-49528	MIR4493	NR_039714	0.152846734308843	-5.72802529813601	2.79685436933405	0.00616936011576795	0.133766423552309	-2.37653661401104	0.290015663732482	0.895349027171169	0.153959098004505	0.10748747998671
cg03439587	45816	Mir_598	.	-0.0846357033510502	1.5577780373539	-2.79382874652977	0.00622315786471929	0.134598894608706	-2.37503942763103	0.927456398622692	0.996102975438684	-0.00823433095839689	0.107116510183023
cg04703009	-322880	Mir_562	.	0.403959708761027	2.90661825077679	2.7917360648786	0.00626061760463446	0.135074757109373	-2.38025092315098	0.913311966610586	0.996102975438684	-0.010312615504881	0.102846496837551
cg23023604	-61	MIR563	NR_030289	0.329675238959517	3.47580433418496	2.78791097509976	0.00632962080937226	0.136227159192844	-2.39144040353696	0.733615673463245	0.985350855631028	-0.0315171107335816	0.0779628949876197
cg24156261	-4791	MIR548G	NR_031662	-0.156691752769659	1.41721366378	-2.78688045262752	0.00634832945221104	0.136294109959263	-2.39528014987639	0.279555178540334	0.895349027171169	-0.0586620937694521	0.0425874100692043
cg16245495	17791	MIR4786	NR_039949	0.485572827564734	3.11557053644301	2.7860698153288	0.00637368546123989	0.136426875235938	-2.39615857607517	0.0810361743670247	0.776077229297432	-0.220999919139724	0.098278451095916
cg21191843	-47553	Mir_186	.	0.422557094387769	2.46906947292333	2.78404104669471	0.00640013905416523	0.136426875235938	-2.40228518606625	0.423831180873757	0.940152033343454	0.0860795063868131	0.078747203754941
cg22974100	24847	MIR4509-1	NR_039734	0.207935780120409	3.91309605921402	2.78397479173579	0.0064013525803084	0.136426875235938	-2.40870801849357	0.153634913851799	0.845379015892329	-0.13132706315273	0.0717163200206113
cg18579809	-577869	Mir_548	.	-0.336586837380552	4.35218532710511	-2.77962086439696	0.00648156116651258	0.137367223285844	-2.41683027948931	0.17537531878718	0.862279591143419	-0.143235508248702	0.0824583332003411
cg14549849	-15165	Mir_633	.	-0.278186503044891	5.79874085764638	-2.77923468902446	0.00648871944562825	0.137367223285844	-2.41852921155395	0.42569963589678	0.940152033343454	-0.154708495974132	0.15417228003006
cg11634875	1854	MIR1236	NR_031601	-0.216922032030179	4.41688696369527	-2.77868081075136	0.00649899892063735	0.137367223285844	-2.419401074454	0.542087066671473	0.96012160862259	0.0519975782265348	0.0616522512906381
cg02659138	-518	Mir_544	.	0.495542572753632	3.23633736781387	2.77892538747329	0.00653873720919785	0.137367223285844	-2.41392024799537	0.902469345692419	0.996102975438684	-0.0133529603117367	0.112931611158335
cg05339588	-30798	MIR4788	NR_039951	0.127620111394209	-1.25436965027268	2.77598519648125	0.00654923957958262	0.137367223285844	-2.42976170686111	0.788591449389327	0.989902612378098	-0.0214943714215374	0.0694575853223602
cg17826893	99100	MIR4306	NR_036191	0.337157137654393	4.85450263418889	2.77535424285333	0.00656105032172318	0.137367223285844	-2.42449612356744	0.276485383588977	0.895067521580416	-0.106802940952235	0.0770277016432191
cg01600222	24308	MIR1275	NR_031681	0.24552297344754	-2.98963374622902	2.77528304512782	0.00656238428272263	0.137367223285844	-2.42845815255222	0.290727461182643	0.895349027171169	-0.143259352947322	0.10652117346564
cg08110058	29268	MIR4251	NR_036215	-0.45619650345384	5.07795492911813	-2.77457056829313	0.0065865512366517	0.137367223285844	-2.41103087819775	0.411954784656246	0.940152033343454	-0.0680716160073125	0.0657792483410384
cg05856777	-25415	Mir_576	.	-0.431752212587993	5.43057936992393	-2.77343244987312	0.00659714398466493	0.137367223285844	-2.43118181597581	0.805442767466935	0.991385067463045	-0.0312642120954272	0.111344202951642
cg10488199	51	MIR133B	NR_029903	0.376170368985104	2.07759678375446	2.77268019112085	0.00661132161138189	0.137367223285844	-2.43120974588979	0.00078913730781459	0.717940195475311	-0.416532490184274	0.0954109279947189
cg19343014	104452	Mir_584	.	0.516635946530371	2.62532043004327	2.77346505764653	0.00661840249523237	0.137367223285844	-2.43240353325967	0.451494529211809	0.94355988151988	-0.0699461342386461	0.0739267118984066
cg01940181	91174	MIR4251	NR_036215	0.140979899229609	5.34057705201366	2.7686367676606	0.00668800437847179	0.137996532691993	-2.44445962719628	0.794832264944389	0.991385067463045	0.0152016144452054	0.0395640723065008
cg15663484	55192	miR-449b-3P	JA429265	0.258504178153879	-2.542966587133	2.76856245112713	0.00668942133980918	0.137996532691993	-2.44206799534244	0.994897572592514	0.999290762666581	0.00766771271944682	0.150049644528266
cg20248403	30943	MIR3156-1	NR_036112	0.466688785030861	1.62330781287843	2.76821231484826	0.00669610092256867	0.137996532691993	-2.44534337612756	0.528074889444723	0.9579489717708	-0.0628622204865167	0.0799820111492282
cg17531776	5136	MIR3131	NR_036081	0.221893616904595	5.02523894674619	2.76544847808541	0.00674904082584349	0.138437332301615	-2.44587853681781	0.672802145802771	0.974907980768642	-0.0464480477764928	0.0907305815356187
cg26645509	5482	Mir_544	.	-0.111633422704843	-4.95805519649681	-2.7650418770111	0.00675686119388955	0.138437332301615	-2.44775621994885	0.0740954547044624	0.772686900982394	0.143216201273017	0.0599636968248195
cg10175859	57732	MIR4427	NR_039625	0.388133698472738	2.09124239831206	2.76290795012183	0.00679803977468111	0.138437332301615	-2.45795775966705	0.381756274035194	0.934436095999679	-0.208316382317747	0.188344085616964
cg10948777	-107	MIR638	NR_030368	-0.170273356336029	-5.84909937560541	-2.76265548382861	0.0068029267485742	0.138437332301615	-2.45002859538937	0.58804131068197	0.962389754871957	-0.0270601247777805	0.0404661371509572
cg04146228	26848	Mir_548	.	0.411912930382194	4.02266106317012	2.7620957635247	0.00681377264456873	0.138437332301615	-2.45899576717819	0.297631102730764	0.899585117835148	-0.0812224396542211	0.0612911557560014
cg04540870	135535	MIR4297	NR_036179	-0.335105868056666	4.69274933643692	-2.76089289993485	0.00683713432252173	0.138437332301615	-2.45176630579632	0.0105834381826062	0.717940195475311	-0.242265429820216	0.0730939555350941
cg10520079	4369	Mir_652	.	0.508415701641459	2.86944827616398	2.76195061345618	0.00683887067455572	0.138437332301615	-2.46020982690151	0.576062651147488	0.962346335228675	0.13069608864522	0.168193623299991
cg00184457	40347	MIR4660	NR_039804	0.294102146936305	-5.12660726689423	2.76052802502276	0.00684423524311031	0.138437332301615	-2.45643612817439	0.497365027179274	0.953346874715425	-0.0761194347583296	0.0897006883674116
cg06234050	-30818	MIR548AN	NR_039765	-0.195837742008635	-5.59181717607164	-2.75820557087423	0.00688959092391655	0.138602076446372	-2.47213285739087	0.202733489732722	0.873580078985404	-0.174820950703764	0.107235675961072
cg03183936	-819	MIR3661	NR_037434	-0.426287812256731	-3.59896947326455	-2.75771277234503	0.00689925005538915	0.138602076446372	-2.46968085727478	0.525742794748808	0.9579489717708	-0.0861415386069746	0.108951113875243
cg08172575	153434	MIRLET7I	NR_029661	-0.397179140135807	4.67361243361742	-2.75824221221225	0.0068999660396168	0.138602076446372	-2.46093533699392	0.36070209088752	0.924440234905752	-0.065686386442748	0.0567367673926179
cg24721750	224	MIR433	NR_029966	0.191005820023707	5.65413158214743	2.75609716031469	0.00693100361064293	0.138652459226467	-2.47354794853388	0.60831102168115	0.964145373296208	0.0342414140616801	0.047838091677037
cg05895091	3653	MIR130A	NR_029673	0.276827975283699	-3.96811110755058	2.75593440870479	0.00693420973700686	0.138652459226467	-2.4712863473551	0.624416436308134	0.966455224703445	-0.0781558078215912	0.130191028723594
cg14931118	62128	MIR548F2	NR_031643	0.388957992345073	0.895044948264492	2.75465824352388	0.00695939645612379	0.138838370396369	-2.47775591314228	0.274350869808451	0.89423096696458	0.127744934310707	0.0864119037353684
cg11292869	-45486	Mir_384	.	0.590263962738246	1.89110469200566	2.75126388942112	0.00702679463854053	0.139559119827474	-2.48640721556223	0.969117435680334	0.997797559182251	-0.000729730742629349	0.0895983713910344
cg07661859	-5993	Mir_652	.	0.47170566165541	1.23064034745542	2.75123014232809	0.00702746769559263	0.139559119827474	-2.4864857136336	0.124415677642831	0.820083016484933	-0.18400181143255	0.0931529567997918
cg16558333	-18190	MIR550B1	NR_037513	0.499295554864373	2.75282448110144	2.75015210428687	0.00707170702420962	0.140119219903727	-2.48862462021774	0.288086519087116	0.895349027171169	-0.0708211435198955	0.0523627382818497
cg10318661	14311	MIR4681	NR_039829	0.322243257508693	4.23933344729727	2.74775498522823	0.00709709206174927	0.140193838775356	-2.49085802416277	1.66608789351693e-05	0.0727913800677548	-0.610173103728796	0.108727663141162
cg18655898	-108	MIR3146	NR_036101	0.549692050022325	1.86675468931773	2.74709601026658	0.0071216574139288	0.140193838775356	-2.49534937838063	0.585865667887958	0.962346335228675	-0.0458236797276282	0.0681027435672677
cg07106766	109210	Mir_384	.	-0.306717913728138	2.06662592892309	-2.74643978527	0.00712360544933143	0.140193838775356	-2.49333925247551	0.0786840369050658	0.7760057725468	-0.286049111322607	0.126198366690578
cg18330675	-630336	Mir_544	.	-0.257070150523038	-3.4240887365293	-2.74556944875111	0.00714120032101145	0.140224288550557	-2.49693726582046	0.16266307257487	0.851551512159067	0.171705721868901	0.091509642850581
cg04413644	267	mir-34	EF609116	-0.219885025449254	-3.56362595384129	-2.74263571524466	0.0072008011862302	0.14107758019121	-2.50356722445578	0.21782609803057	0.883939233666707	0.273828461444701	0.164839153111105
cg15631563	-86930	MIR4643	NR_039786	0.382674262563812	0.975795353818196	2.73784381135544	0.00729912705694934	0.142031568394381	-2.51530616016853	0.870357141346656	0.995383182005992	0.0221975665938098	0.0863557589293323
cg01090089	16259	Mir_633	.	-0.194724363928782	-4.94811271940359	-2.73776569501595	0.00730074001706663	0.142031568394381	-2.50992401204997	0.169713653527327	0.858131860025901	0.192510573303614	0.104279625628275
cg27358426	-30113	Mir_544	.	-0.361078144340327	-3.01110368227152	-2.73766705591418	0.00730277719844697	0.142031568394381	-2.51661281796822	0.0428072182936602	0.730726974481336	-0.13776881948417	0.0526315808372834
cg09833475	-96690	MIR153-2	NR_029689	0.283561499316984	0.969859930769759	2.73620201269062	0.0073330955486241	0.142031568394381	-2.51974006709935	0.0174073080292399	0.717940195475311	-0.348840645872825	0.113243847032178
cg07555397	-6364	Mir_544	.	0.517040784511619	3.05059820406166	2.73672687146664	0.00734541759883565	0.142031568394381	-2.51615399809541	0.720961119327605	0.983339133736509	0.0340093244863623	0.0664505970889524
cg24748746	-12242	Mir_598	.	0.169037332626835	4.7747379406697	2.73553095752119	0.00734702093319525	0.142031568394381	-2.50685715256765	0.148307557059055	0.844999838741083	0.229234083332989	0.118088811684913
cg27051231	-14406	MIR4777	NR_039937	-0.142213534740956	0.111635545343679	-2.73315150258423	0.00739659236479362	0.142362250771884	-2.51407369361719	0.856096018298312	0.995133572702427	-0.0221757821222088	0.113449094784732
cg02019171	2034	MIR4456	NR_039661	0.133857271488248	1.32196439874262	2.73313041351082	0.00739703307346546	0.142362250771884	-2.52109736243255	0.355151683089824	0.923659179015791	0.142110204955154	0.113047417306746
cg24455383	-6566	Mir_584	.	0.48903253706591	2.71859829512544	2.73310576999775	0.00742087787409888	0.142362250771884	-2.52407106604302	0.193405545709938	0.864924914113348	0.188875178484636	0.107878712773586
cg05945665	-10552	MIR3141	NR_036094	-0.265127927775628	2.12066631234873	-2.73158965648159	0.00742929576012579	0.142362250771884	-2.52263729486669	0.680064783455401	0.97562986338159	-0.0395249119137048	0.0792254931766986
cg24858376	-18	MIR517A	NR_030201	-0.221318601555101	5.31807247090547	-2.73040334899928	0.00745422365629003	0.142527366102106	-2.5329186701215	0.0857299025584025	0.776926798568628	-0.325986939787594	0.147231003856651
cg10436473	-190242	Mir_186	.	0.465655356217113	3.58562542860083	2.72855129463804	0.00750492139842057	0.143157338147051	-2.53053062513861	0.603051506214504	0.964145373296208	0.0532847521952644	0.0734284886695891
cg07429629	-366	MIR494	NR_030174	-0.355037294915013	5.55160323590568	-2.727293249684	0.00751993799605132	0.143157338147051	-2.54379409682952	0.733407618674822	0.985350855631028	0.0677109327481784	0.138178436517278
cg03400410	82625	MIR181B1	NR_029612	0.42374778815446	2.85956506456616	2.72614219479934	0.00755606470554999	0.143532376950208	-2.54096693286555	0.937435480876704	0.996102975438684	0.0119093051190498	0.0816869539427399
cg05903046	-1135	MIR1293	NR_031625	0.271712813652345	1.41711392166373	2.72404496627721	0.00758913444500366	0.14384784551072	-2.54897728091704	0.410325110102923	0.940152033343454	-0.0946797268295409	0.0911600609630218
cg09546889	622818	Mir_548	.	0.367129834066616	3.22766252831878	2.72267660152873	0.00763019287086812	0.144313041787112	-2.54663990877244	0.309557748526183	0.909099420241577	-0.148087022395875	0.114630677960648
cg00973823	-2013	MIR4254	NR_036216	-0.163474215982437	-2.54310506729946	-2.72070585491859	0.00766086903941307	0.14458028869631	-2.55810248326495	0.471445258010361	0.952173368825985	0.0819319543993491	0.0828862550624646
cg16464373	2029	MIR124-2	NR_029669	-0.352678239146737	-1.72659620308272	-2.71783029908234	0.00772313862741125	0.145441347686033	-2.55908810481629	0.780017068117985	0.988368494955764	0.0334067606432635	0.0815758844958458
cg06076350	73007	MIR153-2	NR_029689	-0.309643236604726	5.39702473768501	-2.71632969150169	0.00775581642476625	0.145742632085177	-2.56770794292089	0.237147777257496	0.883939233666707	0.121747379949146	0.0763173726466413
cg15608301	-26633	MIR548AN	NR_039765	0.189892081271237	-6.22385816426009	2.71103009721679	0.00787223085684388	0.147297477378279	-2.57751099748188	0.0486763919964559	0.739143025303035	0.273902725623671	0.104071656015477
cg24435679	19102	MIR4306	NR_036191	0.418586124943257	1.83435176422479	2.71102818925797	0.00787227305283316	0.147297477378279	-2.58119416217089	0.575054733561953	0.962346335228675	-0.0451084741887421	0.0650359099050308
cg24192368	-144	MIR548N	NR_031666	-0.274318557382781	4.3236416138694	-2.70849754860888	0.0079284214431222	0.148014249603341	-2.58584997680266	0.286467501134517	0.895349027171169	0.0462552405261187	0.0320635955542408
cg06487191	204	MIR3676	NR_037447	0.158960573568954	-5.43199429037965	2.70713340050903	0.00795883911469555	0.148014249603341	-2.58577030011961	0.97674487555879	0.997797559182251	0.00717496597376924	0.088594401905646
cg04077692	61294	MIR4677	NR_039824	-0.263530199628618	3.92158771421095	-2.70701884962313	0.00796139818191467	0.148014249603341	-2.58541207776	0.886201743532354	0.996102975438684	0.0283499872141385	0.122908729727184
cg18745782	-104	MIR181C	NR_029613	-0.294330785316088	4.26559783118469	-2.70484804232848	0.00801003558491328	0.148260259173233	-2.58726260942276	0.808927084446799	0.991385067463045	0.0277127405257935	0.0769189991258491
cg09680827	-175	Mir_548	.	-0.345798331511579	3.7228172601782	-2.70466279641882	0.00801419853583584	0.148260259173233	-2.59735011887883	0.52179930124264	0.957590968137488	0.035698372570381	0.0403826584264294
cg10819493	-2480	MIR548K	NR_031624	-0.188967888529442	2.79418787957132	-2.70325878777633	0.00804581417702754	0.148260259173233	-2.59766024310429	0.25033002393586	0.885330969220207	0.185256728754095	0.11933070174776
ch.12.1717905F	-10582	MIR548AL	NR_039710	-0.234894756308264	-4.23726824336671	-2.70280945583426	0.00805595619820658	0.148260259173233	-2.6010420903538	0.449801294797604	0.94355988151988	-0.0986909246580219	0.103900549747215
cg22594214	5586	Mir_652	.	-0.274702658718132	4.12269107110798	-2.70265403072557	0.00805946705279076	0.148260259173233	-2.59588195130256	0.0118425849924226	0.717940195475311	0.442933990005338	0.132292154726042
cg08876274	-16308	MIR4251	NR_036215	0.143271495375657	4.61308467921421	2.70059253431299	0.00810616528781352	0.148806034212005	-2.60042377795382	0.210044298444076	0.878908466825899	0.178511809588747	0.105696061205839
cg07918933	34931	MIR30C2	NR_029598	0.356242321059008	1.02891351857853	2.69897709363632	0.00814293081799151	0.149079956264112	-2.60748661990639	0.756408229116124	0.987570711242766	-0.0185777394300478	0.0509396525799192
cg07641807	-899	MIR19B1	NR_029508	-0.34369706739908	-3.20124882690097	-2.69843906369351	0.00815520932641858	0.149079956264112	-2.59300484227131	0.0591953629901333	0.749841139087898	-0.297260077373729	0.122065379420529
cg15821605	-47025	Mir_584	.	-0.253825043378189	4.94824788943086	-2.69713478565419	0.00818504438289554	0.149312980830357	-2.6021633230098	0.928701054687719	0.996102975438684	0.0107243280670001	0.066934961763712
cg20156240	97636	MIR148A	NR_029597	-0.240456945444013	-3.69755104495937	-2.69609042643906	0.00820900527957357	0.149438100276904	-2.6132074783694	0.409610027966293	0.940152033343454	-0.101294381033057	0.0973738633909249
cg18103097	23276	MIR2909	NR_036056	0.205726579485765	4.48539169595332	2.69369307915123	0.00826424909532418	0.149678789943552	-2.61482056182893	0.628012427269801	0.967305073914476	-0.0342952653895553	0.0577700033990851
cg13771254	1968	MIR3911	NR_037473	-0.368123627795865	4.0396449502378	-2.69327013376357	0.00827403028880971	0.149678789943552	-2.61612689291995	0.156636425573985	0.851551512159067	0.122888657222393	0.0645751119039836
cg23251858	25538	MIR589	NR_030318	-0.318261398763576	4.99784009445352	-2.69308145406569	0.0082783971555191	0.149678789943552	-2.62413758468832	0.419805324387496	0.940152033343454	0.0703251897189163	0.0638008059929142
cg08288886	-56411	MIR4493	NR_039714	-0.300602798580611	3.22917752748757	-2.69254840562043	0.00829074551758748	0.149678789943552	-2.6193806951906	0.164518245435039	0.851551512159067	-0.199733060071905	0.112026785522364
cg26441200	-54727	MIR1244-1	NR_036263	0.492569164753237	1.15025280605455	2.69162122383837	0.00831226404253145	0.149757862275546	-2.627560153454	0.428228337391434	0.940152033343454	0.0785057629099436	0.0724773799452053
cg09230679	-439	MIR620	NR_030351	-0.362778016703209	2.38629249208043	-2.68596174993319	0.00844471497829203	0.151713047750809	-2.64150847466165	0.196956910948862	0.872280531105502	-0.228037756840842	0.138047587903892
cg01452847	-1420	MIR196A1	NR_029582	-0.267432754506551	-3.06206562192409	-2.68550401097367	0.00845551090119524	0.151713047750809	-2.63606507780326	0.191256092923254	0.862293304459107	-0.0845725995219792	0.0505308512225394
cg03934002	-37498	MIR548AN	NR_039765	0.324312039552499	2.60245599115546	2.67427908742805	0.00872420456374768	0.155132703253117	-2.66557838180385	0.700422601963743	0.980348034970941	0.102893421749829	0.187756586057649
cg20200385	-7683	MIR3663	NR_037436	-0.189891509108786	-3.77879504395594	-2.67414736245229	0.00872740315049176	0.155132703253117	-2.66069644070375	0.881395963255412	0.996102975438684	0.0144937373957084	0.0607310868564168
cg18116968	88938	MIR148A	NR_029597	-0.196306031932867	0.540483829680165	-2.67378530773921	0.00873620015431876	0.155132703253117	-2.66600529566679	0.690438587500484	0.978279937989173	-0.032873605196949	0.0684362584127511
cg03897489	56507	Mir_544	.	-0.27079776039521	3.26075255758859	-2.67351167497449	0.00874285406475623	0.155132703253117	-2.66258722535063	0.865383584478979	0.995383182005992	0.0297852660086608	0.112249531626304
cg13742952	73837	MIR4297	NR_036179	0.22309167903957	6.37753002223098	2.67312640147303	0.00875223052605522	0.155132703253117	-2.66640844725863	0.399537655140884	0.939241331886212	-0.0779195773880913	0.073251383075913
cg01723995	-153501	Mir_544	.	0.353108460130321	2.8154564092138	2.67311026933237	0.00875262333529259	0.155132703253117	-2.66528059502568	0.25372226097422	0.88938559065418	-0.145887295123964	0.100176696967489
cg02892384	64265	MIR4251	NR_036215	-0.234446152554946	3.37822245698025	-2.67075134045281	0.00881023438792769	0.155837708667433	-2.66865846723045	0.0276036930517757	0.717940195475311	-0.471941716209557	0.165567561981373
cg21658839	54	MIR551B	NR_030294	0.470281620789973	3.51333313673884	2.67100948499648	0.00885633775217386	0.156336725815142	-2.66054111912243	0.0494446048316416	0.739143025303035	-0.305190441167224	0.120262993052487
cg05957190	111199	MIR3922	NR_037487	0.238823359113122	5.48189581412861	2.66759940364934	0.00888774925685647	0.156574905254863	-2.67376857145876	0.0345526558924596	0.725172835227661	-0.142213534740956	0.0520328033797218
cg19738305	-797	MIR4523	NR_039749	-0.172117263856561	-5.11657937689786	-2.66594104080502	0.00892878070438468	0.156981259144695	-2.676316266273	0.472333324112894	0.952227231666124	0.10282281322576	0.104220081597382
cg01390479	-24410	MIR4441	NR_039643	0.229127695362729	4.59147400593311	2.66387811393351	0.00898006150679457	0.157565818165404	-2.68877630808534	0.424465931437294	0.940152033343454	0.079070761546194	0.0724307507736391
cg19702383	-111	MIR1251	NR_031653	0.408207578642677	1.90356395478571	2.66309854731084	0.00899950956921862	0.15759061045257	-2.69197439127072	0.972246757134981	0.997797559182251	-0.00033694118027177	0.112690106840793
cg11800390	19553	MIR589	NR_030318	-0.30188889760392	4.60828507700403	-2.66123330693417	0.00904619722488503	0.15789410627464	-2.69048004901296	0.148399570341194	0.844999838741083	-0.153490841006672	0.0827280819193663
cg01114486	51262	MIR944	NR_030642	0.523589536703858	2.27888422726211	2.6614766630697	0.00905298091595268	0.15789410627464	-2.69043023055482	0.0157060412809022	0.717940195475311	0.236768371918841	0.073637175152867
cg07287698	-135	MIR135A2	NR_029678	-0.31074397790906	2.82331933219071	-2.65981026162287	0.00908196402892647	0.158084067101114	-2.69736911035784	0.0456245180528957	0.739143025303035	-0.358177112004924	0.138694246677378
cg13373343	-2853	Mir_448	.	-0.237024997241892	4.44419075987534	-2.6586664325142	0.00911080583517284	0.158270817868271	-2.6997431311714	0.696986443371274	0.980236849648618	0.0434034484243034	0.0783298757074273
cg11361658	18931	MIR4633	NR_039776	0.529060897721213	2.65881893283377	2.65724944358521	0.00914665045042831	0.158578237372704	-2.69739505805306	0.307735218029917	0.909099420241577	0.110138749650689	0.0796776757699864
cg26406131	2408	MIR4691	NR_039840	-0.217940229036741	2.57939090883045	-2.6562524478471	0.00917194728427726	0.158685104794546	-2.70134352820933	0.914258000809925	0.996102975438684	-0.00474631927680137	0.0480856368837253
cg16495016	107242	Mir_384	.	-0.430962142116227	4.93460952652026	-2.65557646138392	0.00918913515976659	0.158685104794546	-2.71017495082266	0.200951771685517	0.872404062938526	-0.216686915226574	0.13237863366666
cg00867510	60122	MIR4440	NR_039642	0.306535573363417	3.95029431107689	2.65283448157652	0.00925915326766134	0.159578858486834	-2.71402979977788	0.0934396646268734	0.776926798568628	-0.236987043556903	0.109691760934152
cg16102706	44502	MIR1537	NR_031718	0.503787767355515	2.58239059207314	2.65141392434096	0.00930869959975915	0.159771067944598	-2.7174970225927	0.954532606400192	0.997202122714466	-0.00219295455737223	0.0681473799577894
cg10979181	-1307	MIR490	NR_030165	0.350654245777034	3.72776497961518	2.65058849386154	0.00931686545396808	0.159771067944598	-2.71185028814259	0.567513003492405	0.961851362191162	-0.072932144701498	0.10298744722603
cg25874953	11815	MIR4312	NR_036197	0.0868594062512257	-1.40101743827534	2.65026674574742	0.00932515960766137	0.159771067944598	-2.71683122934746	0.156975852723594	0.851551512159067	-0.108955390684632	0.0599939130165825
cg13143213	5574	MIR326	NR_029891	-0.223557882298441	4.02295258886853	-2.64794555899987	0.00938519444759782	0.160330937893415	-2.72524959549721	0.45634047782449	0.944531671446129	-0.119269792470237	0.127479961719122
cg12470721	28932	MIR4711	NR_039861	0.428348636922231	3.00293537667478	2.64809233755236	0.0093945342414086	0.160330937893415	-2.7232150878469	0.622684630401117	0.966455224703445	-0.0699717221054836	0.11593706891727
cg07775293	41108	Mir_340	.	-0.287995231185478	5.7479803936832	-2.64554632079323	0.00944761550540877	0.160922542468347	-2.72756498866719	0.0460215570682835	0.739143025303035	0.408207578642677	0.153282941427338
cg17011953	92259	MIR1246	NR_031648	0.259910812163714	-0.139415497024918	2.64404110348171	0.00948696836250241	0.161278462162541	-2.73913259721547	0.55704390829584	0.961851362191162	-0.0419840063701684	0.0576269213401741
cg25191231	-89	MIR632	NR_030362	-0.124211047097529	-5.07696528154521	-2.64286159086275	0.00951790949927575	0.161490278067323	-2.73669429452139	0.432405268499805	0.940152033343454	-0.131335443077789	0.132878415756258
cg21223625	-94394	Mir_548	.	0.383981778269921	2.79699416258242	2.64080066403031	0.0095721912547757	0.162096525550834	-2.73882841583966	0.279264182073074	0.895349027171169	-0.209068986759652	0.151684880265154
cg21505571	559	MIR3064	NR_039891	0.197909296978356	4.6071153810278	2.63990050777864	0.00959598780004088	0.162185186454076	-2.73448863282574	0.0765398382179957	0.772686900982394	-0.378902613022156	0.165937117348818
cg01962471	-73227	MIR3692	NR_037463	-0.220410572887983	4.60638330303883	-2.63908492315514	0.00961759480996798	0.162211502244356	-2.72570596412718	0.926003235428887	0.996102975438684	0.00736159571546263	0.044702602299246
cg12997187	203569	MIR620	NR_030351	-0.388238231424821	4.76382300384965	-2.63844146972954	0.00963467265562153	0.162211502244356	-2.74743195277697	0.310453516258509	0.909099420241577	-0.0753962930879756	0.0584742304375454
cg17277952	25196	MIR4676	NR_039823	0.459202467965345	1.97285716934255	2.63804292330052	0.00965860663712754	0.162301739990809	-2.74489981479889	0.852887671462499	0.995133572702427	-0.0133438730064386	0.0664404313315776
cg15964672	32983	MIR4302	NR_036188	0.407839171717819	2.99052318766563	2.63602427982155	0.00969907246407314	0.162668896719906	-2.7515268720054	0.650554760873489	0.970571136988244	-0.0645909768890134	0.11696270104484
cg00040566	4539	MIR4297	NR_036179	0.187794059355386	4.69617607027328	2.63458376281474	0.00973763623898239	0.162855238608473	-2.75427759255542	0.595229839743528	0.963713237962336	0.124716055123601	0.168432578071563
cg11669538	-2207	MIR3918	NR_037482	-0.174418586357486	6.22169074643445	-2.63369130179362	0.00976159763937569	0.162855238608473	-2.76075914887127	0.850731730746654	0.995025493195084	0.0256135891352173	0.0883667581084394
cg09679202	11289	Mir_652	.	0.159214193633052	4.73248095291195	2.63352398549404	0.00976609579203933	0.162855238608473	-2.75402610280613	0.116975538996852	0.818360496200554	-0.222743640352085	0.110482203597688
cg07205657	-46486	MIR3120	NR_036066	0.273902725623671	4.90349673744077	2.6318666975275	0.00981075187251908	0.163271441736839	-2.75279688650565	0.724403270589552	0.984127418579886	-0.0251852404402802	0.059913524881471
ch.10.503573F	69751	MIR511-1	NR_030168	0.168127075925402	-6.88817083237673	2.62998980809985	0.00986154806877116	0.163271441736839	-2.75946309861162	0.091890167705669	0.776926798568628	-0.167942709074492	0.0773584513671127
cg03187411	-175792	Mir_875	.	0.206407813570093	4.41725303873508	2.62846655754498	0.00990294804095186	0.163271441736839	-2.7592615493383	0.162637092095551	0.851551512159067	-0.273758214984398	0.152845648448608
cg12886066	-867917	MIR622	NR_030754	0.11018633192689	-0.245643689156884	2.6279677972849	0.00991653780399264	0.163271441736839	-2.76566921807905	0.985914477033429	0.997987855796902	0.0108401946161689	0.164522343925611
cg23492249	-110	MIR299	NR_029841	0.227424463894644	6.36068222558466	2.62569096115694	0.0099787893355218	0.163271441736839	-2.76697790567811	0.824802626548541	0.991385067463045	-0.0140009771736168	0.0564469978601021
cg19816586	-16729	MIR1252	NR_031700	-0.294188454688582	2.8490554223245	-2.62436102701273	0.0100153145941354	0.163271441736839	-2.78104000312885	0.295514853585148	0.898270907820116	0.345463728277086	0.243868052160205
cg08066407	-187204	MIR4300	NR_036186	0.470404700554434	2.51653318607221	2.62364596889632	0.0100350028290808	0.163271441736839	-2.77580811338522	0.761325678428985	0.987570711242766	0.0532127125957523	0.120494157261651
cg11284281	40326	MIR4499	NR_039721	0.111321518280488	1.94582843446829	2.6236134822948	0.0100358981372818	0.163271441736839	-2.77338148788223	0.839001683013006	0.99282385651472	0.0274364847636701	0.0886371601563543
cg20956114	-84249	MIR153-2	NR_029689	-0.24314122285377	1.2984284619029	-2.62117371562323	0.0101033430517635	0.163271441736839	-2.78136510795664	0.637795545951445	0.967506982868983	-0.0648650357732809	0.112690714467897
cg07239592	-119620	Mir_548	.	-0.171345684794592	-4.72232665095764	-2.62017284563741	0.0101311293707476	0.163271441736839	-2.78912845753589	0.187743169762001	0.862293304459107	0.357741504135469	0.201798900446949
cg13309012	-124	MIR155	NR_030784	-0.381026755913763	-3.98036074724074	-2.62014859052385	0.0101318036013038	0.163271441736839	-2.78958186696477	0.218108554539307	0.883939233666707	0.182030715276802	0.109644323753702
cg24098859	4466	MIR4531	NR_039756	-0.128552944503698	1.83355096850068	-2.61957194284099	0.0101478448860035	0.163271441736839	-2.78940283451598	0.117176233724028	0.81855795749998	0.173921283385333	0.0828046402672716
cg08232967	-93978	Mir_684	.	0.42169748308434	0.754047385798101	2.61949209325361	0.0101500679633481	0.163271441736839	-2.79266257855009	0.181962857040558	0.862293304459107	0.286635974694451	0.159625166941804
cg19464815	-65079	MIR4432	NR_039631	-0.253699677723968	4.78161189633448	-2.61939809065953	0.0101526856357695	0.163271441736839	-2.78638982675046	0.386531259954948	0.934973928305277	-0.116977173994643	0.106871113733604
cg21788045	-168042	Mir_340	.	0.263554939696487	3.68557647720845	2.61819531779586	0.0101862328931063	0.163271441736839	-2.78283198887496	0.712122530464758	0.981484085074331	-0.0271558772925559	0.0614477907570089
cg22508905	97	MIR218-1	NR_029631	0.458018899094116	2.10650278656851	2.61837512211512	0.0101949414681973	0.163271441736839	-2.79251348252845	0.871466796651683	0.995383182005992	0.0217431591228893	0.0852014404555731
cg20454400	-10465	MIR196A1	NR_029582	-0.13776881948417	-0.920019241547925	-2.61760747620518	0.0102026651378115	0.163271441736839	-2.78221156708969	0.416792510836896	0.940152033343454	-0.0892359578056895	0.0871667575307617
cg11690824	-124	MIR331	NR_029895	0.368844966155723	3.57327069056428	2.61756479662026	0.0102038591145579	0.163271441736839	-2.77560874266759	0.858173104827359	0.995133572702427	-0.014038485828164	0.0731193304252859
cg01964121	-1243	MIR454	NR_030411	0.299658460475836	4.87458756726759	2.61753129741601	0.0102047963552659	0.163271441736839	-2.78603281424169	0.156736783916267	0.851551512159067	-0.153179171830966	0.0842950187538115
cg03948048	-379	MIR107	NR_029524	-0.247129769742803	4.92511866387785	-2.61708018156785	0.0102174252511575	0.163271441736839	-2.79636328565033	0.648716097180553	0.96969660964374	-0.0331511832504636	0.0596683058845121
cg05700616	275127	MIR573	NR_030299	0.503909474734256	5.37866730466369	2.61983674806562	0.0102270926585388	0.163271441736839	-2.77089822551343	0.77769978081749	0.988322737624141	-0.0375669773013858	0.114505273495828
cg14237069	32502	MIR3689C	NR_039691	-0.392049093732484	5.62078310632701	-2.61632293209715	0.0102386560375459	0.163271441736839	-2.80340971778533	0.494780663393505	0.953346874715425	0.17884006638354	0.190384766349259
cg24758452	14434	MIR1257	NR_031658	0.164126051907461	1.21667580251069	2.61537913242094	0.0102651728569732	0.163271441736839	-2.7954627198409	0.0372464183737595	0.725172835227661	-0.318261398763576	0.118177412823182
cg24351003	11335	MIR346	NR_029907	0.232750348725799	-2.53192547420434	2.61457626880973	0.0102877787716452	0.163271441736839	-2.80294766419064	0.773045354165464	0.988322737624141	-0.0296531794094659	0.0882376152311298
cg19603100	-145	MIR299	NR_029841	-0.386893297428608	3.76838120416532	-2.61457235639895	0.0102878890418537	0.163271441736839	-2.8039946694392	0.568673059072488	0.961851362191162	0.0992259649540116	0.125392566566027
cg07328664	87700	Mir_562	.	-0.197503962823062	2.71165381451008	-2.61340890544717	0.0103207279801192	0.163271441736839	-2.80415274181924	0.498373404611785	0.953346874715425	0.0745830132427168	0.0800324445768686
cg15605530	95239	MIR3714	NR_037465	-0.320561279337938	5.58260801102228	-2.61329241800292	0.0103240210997294	0.163271441736839	-2.80214124792419	0.317964549455097	0.914999291527773	0.109896119181871	0.0811471692892806
cg19599451	3927	MIR572	NR_030298	-0.227823574253591	4.66573148284156	-2.61280723712468	0.0103377474540982	0.163271441736839	-2.80472848812577	0.66331098998344	0.974013113352468	0.0586205558471451	0.0954008321559577
cg15248835	-189	MIR124-1	NR_029668	-0.11723111874722	-5.40474840132751	-2.612792083253	0.0103381764407602	0.163271441736839	-2.80300280317281	0.439712486234818	0.940152033343454	-0.151605093005678	0.155956621895298
cg02394998	32264	MIR153-2	NR_029689	0.184034941224887	5.55021144444959	2.61231778984953	0.0103516112064785	0.163271441736839	-2.80156374159191	0.886401025589005	0.996102975438684	-0.0123635200036822	0.0853110344262301
cg18222371	-26	MIR101-1	NR_029516	-0.309695613378577	4.34525933081992	-2.61120380802385	0.0103832277135372	0.163475033803402	-2.81007689183746	0.433773949874061	0.940152033343454	-0.032723707514849	0.0332110865109062
cg08101174	273	MIR146B	NR_030169	-0.141693728367082	1.01467831621975	-2.61001358321583	0.0104171044384655	0.163545316395833	-2.80871548622737	0.295828893214421	0.898270907820116	0.122099276092167	0.0862460933323276
cg07221438	-62977	MIR3201	NR_036172	-0.259067233726108	2.8378124195306	-2.60972621678308	0.0104252985349022	0.163545316395833	-2.81008436340083	0.129158238245073	0.824386183919245	0.0947808635359254	0.0465611027585491
cg00226580	311846	MIR3660	NR_037433	0.440441146860857	1.988514718951	2.60805781706466	0.0104729871142403	0.163545316395833	-2.81872362633124	0.755350130216829	0.987570711242766	0.0511923998914839	0.11327419932285
cg05922422	1279	MIR4522	NR_039748	0.15674806776922	2.35427595473797	2.60785966621839	0.0104786640079124	0.163545316395833	-2.81612600850416	0.786525662559703	0.989833253661398	0.0432414053469297	0.108540090233163
cg25005739	-1604	MIR101-1	NR_029516	-0.307422680729267	-3.35658203048129	-2.60713309242451	0.010499503652628	0.163545316395833	-2.80740777112253	0.580622820557438	0.962346335228675	0.0750403538943579	0.0976709831104454
cg00687122	-120085	Mir_548	.	-0.163475656696287	-5.67995199734006	-2.60645048231253	0.0105191164051683	0.163545316395833	-2.80596998180335	0.387001363923453	0.934973928305277	-0.0943734848621688	0.0863089735338878
cg27146741	101358	MIR4699	NR_039848	0.416547487765496	3.4075594385222	2.60628459752437	0.0105238875985483	0.163545316395833	-2.81277138099552	0.309005255195698	0.909099420241577	0.103207418100474	0.0748535329155638
cg21209214	266	MIR4251	NR_036215	-0.181664565392539	2.08585515348387	-2.60581432451462	0.0105374242539315	0.163545316395833	-2.81631157769534	0.788478115113981	0.989902612378098	-0.0278690096129596	0.0900005484888805
cg14554491	-23	MIR7-3HG	BC143983	-0.34080912879771	-2.88885245742045	-2.60366081829039	0.0105996132098558	0.164218830190993	-2.82764092500748	0.346991071098291	0.922143546002697	-0.0998581848720944	0.083743460073091
cg13876325	4771	MIR1288	NR_031698	-0.151984772243875	1.22103766209116	-2.60233841924096	0.0106379654080418	0.164521312806141	-2.82465492326021	0.948913781715628	0.996348068328666	-0.00300542197162751	0.0725152026464757
cg07129669	6151	Mir_324	.	0.15497672693321	-1.60484129699161	2.60121423490982	0.010670667412536	0.164735497969505	-2.83597489378798	0.367556878804674	0.927972264373084	0.082310249247914	0.0671311506365707
cg10078143	-64632	MIR4283-1	NR_036270	0.371273176867357	0.208552460600314	2.5979299721876	0.0107667253429433	0.165925301669556	-2.83867477357381	0.0604592363014081	0.750737725637036	0.198508759872757	0.0791366458074372
cg07906484	-723	MIR3646	NR_037419	0.126872529656192	0.462750827197618	2.5968136971361	0.0107995512897828	0.165990345821178	-2.83829617548087	0.362408579813041	0.924440234905752	-0.154298104819572	0.133767446653994
cg07839926	53364	MIR4682	NR_039830	0.518134772155042	2.65542813916552	2.59561074883937	0.0108350270488252	0.165990345821178	-2.84833573456256	0.00691144996678286	0.717940195475311	0.556738532952454	0.155072793479
cg27376924	-6756	MIR4478	NR_039690	0.176477700493224	-5.19286119508364	2.59453928215647	0.0108667137952332	0.165990345821178	-2.83378266618357	0.0446601365219446	0.739143025303035	-0.14515333638333	0.0559508122836144
cg20884887	897	MIR196B	NR_029911	-0.14515333638333	-5.13700202329262	-2.5943025750466	0.0108737252538764	0.165990345821178	-2.8464396411863	0.5362410790493	0.958113903951806	0.0607039914500056	0.0709971104651363
cg14724899	21926	MIR100HG	NR_024430	0.361119474239712	4.06996972803575	2.59599955221894	0.0108820413911165	0.165990345821178	-2.81468569074501	0.11162583102513	0.806111495663304	-0.271893126716132	0.132841549451282
cg25604247	1074	Mir_340	.	0.406169116449356	3.29750032827486	2.59489332212369	0.0108849242567561	0.165990345821178	-2.84040912251958	0.416918810672775	0.940152033343454	0.157811056952913	0.14231906514454
cg06781788	1462	MIR3907	NR_037468	-0.267986400876596	5.68001327693668	-2.5923532696641	0.0109316206040898	0.166412022366788	-2.84138062327232	0.0057397869461282	0.717940195475311	0.302799003182927	0.0824939198586337
cg06171830	220802	Mir_544	.	0.33118988921076	2.60990331852674	2.58885333549319	0.0110362684068277	0.16717233336658	-2.85557346066352	0.244343568002896	0.883939233666707	0.0902025798522133	0.0573915081451297
cg19577074	-56326	Mir_320	.	-0.285367629088932	2.15246887421563	-2.58809165690651	0.0110591618648657	0.16717233336658	-2.86407641917659	0.138264640720213	0.838997521259182	0.228239554239187	0.114724080949401
cg05990080	-45076	MIR26A1	NR_029499	-0.302254060057548	2.83268673070832	-2.58793504318595	0.011063874441666	0.16717233336658	-2.86739269297348	0.400581555721197	0.940152033343454	0.0943198742002105	0.0822544138898926
cg02294649	-13994	MIR196A1	NR_029582	-0.136945312196461	-4.35581137735916	-2.58752852516297	0.011076115199588	0.16717233336658	-2.85671426474045	0.71421164424702	0.9818724586895	-0.0263251669736995	0.0600681497660378
cg18834058	-3904	MIR4656	NR_039800	0.214629324949203	-0.541804338563906	2.58749173039492	0.0110772237376116	0.16717233336658	-2.85596318968047	0.296817555929654	0.898916364048119	-0.112577828014997	0.0848046599018771
cg08551636	1145006	MIR4300	NR_036186	0.259833257206377	4.14835544435086	2.58683207535221	0.011097114536731	0.167183770382681	-2.85681981697081	0.0271717577901225	0.717940195475311	-0.481457027570906	0.168427059594305
cg02735684	-149159	MIR4718	NR_039869	-0.284702156864294	5.29108506150149	-2.58422825162454	0.0111759432362693	0.168081569704856	-2.86519392005628	0.582697407284942	0.962346335228675	-0.0663395272472201	0.097713585877746
cg11970254	-36	MIR4747	NR_039902	-0.358177112004924	4.89917780424546	-2.58249437583445	0.0112287144974007	0.168301666475979	-2.87350464714255	0.24898796281094	0.883939233666707	0.138388576445922	0.0888958133093452
cg15792957	-607	MIR559	NR_030286	-0.223295470337977	4.63194672937222	-2.58230652613751	0.0112344452447706	0.168301666475979	-2.86527704309986	0.36204389416522	0.924440234905752	0.123885341045344	0.0999241374519204
cg10746278	288179	Mir_652	.	0.126324393935347	0.451955445185171	2.5818507565101	0.0112483604053527	0.168301666475979	-2.87102440852138	0.372810230990995	0.928420021380239	-0.161213579822188	0.142946893343632
cg00405803	10604	MIR9-2	NR_030741	0.41406699335458	2.39430677575097	2.57963913052495	0.011316104616702	0.168912524417466	-2.87757801963451	0.088552613261335	0.776926798568628	0.345756704524249	0.151684194865748
cg07616094	-30	MIR670	NR_031577	-0.222268766807012	1.92890915342085	-2.57925694836984	0.0113278483987909	0.168912524417466	-2.87914265923108	0.00170914822758024	0.717940195475311	-0.313306461481278	0.0768516258280383
cg10673484	99016	MIR3714	NR_037465	0.550342282546656	1.64967991528747	2.57670117442202	0.0114066654462185	0.169593110723676	-2.89015111108113	0.771527242241928	0.988322737624141	0.0237830864285122	0.0560828135726863
cg21845400	-47965	MIR3688-1	NR_037459	0.546952838978233	1.61451335080279	2.57627829723299	0.011419754002552	0.169593110723676	-2.89337846564581	0.442188892224093	0.941483075110653	0.0573431926766852	0.0545078561839524
cg05844832	504863	MIR548F2	NR_031643	0.437961472831991	2.28572657789878	2.57589217076259	0.0114317168935964	0.169593110723676	-2.88977414056799	0.226834887273465	0.883939233666707	-0.168359325304435	0.109001929100803
cg26438516	-59	MIR1256	NR_031657	0.45392214752265	2.58435308834573	2.57390829771941	0.0114933590017277	0.17002245282245	-2.89513042222221	0.729523190928506	0.984677513810908	-0.0269665812095144	0.0655479283172797
cg13298209	13761	Mir_633	.	0.136010647419957	1.2380209945064	2.57370883736825	0.0114995730851531	0.17002245282245	-2.8921943729677	0.935788922614851	0.996102975438684	-0.00539753743519874	0.0855308651338173
cg11638181	-523	MIR129-2	NR_029697	-0.214238191813144	-4.4872637188911	-2.5718795509698	0.0115567048241232	0.170578524920927	-2.88445598073937	0.00528836085188034	0.717940195475311	0.191234004514218	0.0516075497149593
cg12885751	-26519	MIR548AN	NR_039765	-0.185385385849991	-1.85445186120453	-2.57013139538531	0.0116115414082569	0.170650577261906	-2.9014709699543	0.456484006467956	0.944531671446129	-0.0793242960543616	0.0848130008621334
cg14892222	2925	MIR1233-1	NR_036261	0.37050141357015	2.90955801240729	2.56973084019794	0.0116241390658073	0.170650577261906	-2.89870622403397	0.497236110004894	0.953346874715425	-0.0825724745522323	0.0972744556278415
cg07362003	-105935	Mir_548	.	0.283980800334796	2.40455856411667	2.56925450578777	0.0116391360333275	0.170650577261906	-2.89920489328726	0.676860260887463	0.975534863161424	-0.028539234693163	0.056553714690115
cg00420884	71937	Mir_584	.	-0.217622804910024	1.96203410743637	-2.56915686914337	0.0116422121870079	0.170650577261906	-2.89334087869489	0.734608911091316	0.985720618107481	0.0417993906290497	0.0856667028024856
cg19035966	-3291	MIR4472-1	NR_039682	0.119611903544124	5.88709495954028	2.56861699009678	0.0116592349079146	0.170650577261906	-2.90711392759561	0.708937323552327	0.98142580323575	0.0285444553703905	0.0535587898400947
cg08132072	-137678	Mir_548	.	-0.384602560318163	3.27908855089332	-2.56604240744062	0.0117407216965712	0.171080078010471	-2.90817382032693	0.180238482423744	0.862293304459107	-0.180218478763105	0.104947896842698
cg05287284	-284359	Mir_584	.	0.416500721204247	2.65570812509247	2.56547992529922	0.0117585926144989	0.171080078010471	-2.90996661221205	0.599377922835655	0.964145373296208	-0.0747904028046504	0.115560683588744
cg21910634	-105542	MIR2113	NR_031579	0.453488332141738	2.98943857627692	2.56545976644183	0.0117592335464286	0.171080078010471	-2.91658418281471	0.529708252246252	0.9579489717708	-0.110668255710668	0.141397215393822
cg26342141	-99393	MIR2113	NR_031579	0.360483755811766	2.56204616761519	2.56481963961427	0.0117796021360835	0.171080078010471	-2.91051170072028	0.917231688123423	0.996102975438684	0.0188880337223927	0.105409122123821
cg24919348	-760	MIR875	NR_030596	0.236012168221108	-0.162656000984765	2.56460391144182	0.0117864736738732	0.171080078010471	-2.91157854929942	0.817622446596172	0.991385067463045	0.0431436858198789	0.124849049023112
cg00746386	17364	MIR2277	NR_031754	-0.192639083607438	-1.58063890815114	-2.56295793939361	0.011839021305632	0.171557824491895	-2.91395515343953	0.275235521482551	0.89423096696458	-0.152549831627105	0.109726177930548
cg17554896	-130	MIR15B	NR_029663	0.349777534756442	3.09645236341261	2.56272736510954	0.0118612511508943	0.171595385027341	-2.91191601886726	0.0949460324646607	0.776926798568628	0.191090539235782	0.085467575674218
cg16502595	-119699	Mir_548	.	-0.182261970150882	-4.40594361089638	-2.55929612782449	0.011956681504459	0.172690054522253	-2.92520041695049	0.164524516677187	0.851551512159067	-0.170769927729527	0.0957833275743833
cg01327333	315453	MIR4522	NR_039748	0.271530326492463	1.54577199613925	2.55610261011894	0.0120601522750043	0.173897047160045	-2.92560303278461	0.331854711598058	0.919531857505095	0.185531432331433	0.140857149343947
cg06471491	-652	MIR21	NR_029493	0.323806350155239	0.322714376403582	2.55459644480952	0.0121092313224291	0.174317072974276	-2.93640705233103	0.746338672892617	0.986705310460097	-0.0253970041544315	0.066461831994835
cg16947025	-36389	Mir_544	.	-0.318349856344202	3.96897354852533	-2.55276088896133	0.0121692864968375	0.174893462844352	-2.93500259554516	0.879830399923322	0.996102975438684	0.0204360795217523	0.0847054317510674
cg09247165	25774	MIR624	NR_030354	0.401985366442249	2.98892205159258	2.55211548360782	0.0122209149105233	0.175347051704683	-2.93436846753214	0.599765297654661	0.964145373296208	0.0876115788589098	0.119709430085962
cg19477205	-985	MIR154	NR_029704	0.34896619325631	3.87462697924546	2.54834857786914	0.0123298917198791	0.175706658338999	-2.94222706802453	0.285415806172943	0.895349027171169	-0.113290180787343	0.0832854540467822
cg01528913	6988	Mir_544	.	-0.384086898787102	4.56049504649129	-2.5478471474598	0.0123313730908428	0.175706658338999	-2.9511823082259	0.267685342896919	0.89348435702586	0.10582579708083	0.0706242481414243
cg11720896	-11955	mir-108-1	CS548254	-0.328687791812333	2.76030264363281	-2.54783027405186	0.0123319330111917	0.175706658338999	-2.94881583888171	0.314596222633664	0.91026560774685	-0.128338703817989	0.100418551530761
cg01196079	157320	MIR4251	NR_036215	0.12220698503372	0.814335842262481	2.54778442652485	0.0123334545124052	0.175706658338999	-2.94896361837408	0.546678798237849	0.960383587302667	0.101300281752816	0.121416812835511
cg11074615	-83164	MIR605	NR_030336	0.382806722487732	2.62582466984241	2.54722247707207	0.0123672878435514	0.175706658338999	-2.94898057630725	0.712035520360311	0.981484085074331	-0.0268618216651453	0.0607613280030221
cg11739051	-55041	MIR4311	NR_036196	-0.311791857610539	4.88632389651842	-2.54653818690821	0.0123748770453381	0.175706658338999	-2.95973988551716	0.616107798101692	0.965166342545547	0.0911815492023596	0.130039469083354
cg14271862	27784	MIR4686	NR_039834	-0.219546864084995	2.69980036868179	-2.54618208027196	0.0123867362710945	0.175706658338999	-2.94890615636199	0.612685412484585	0.964656730049607	-0.0343775697913208	0.0552538810335464
cg00989002	63892	Mir_548	.	-0.269355788390707	2.80623496202056	-2.54530170763042	0.0124160986954509	0.175800827369843	-2.95495615376728	0.0951458420633519	0.776926798568628	-0.182437530575247	0.084890381195404
cg11440679	-728	MIR2116	NR_031750	-0.384934254192745	4.75988594152755	-2.54477746413809	0.0124336131053517	0.175800827369843	-2.95146889502127	0.735907902705673	0.985836252320865	-0.0329052997462858	0.0822094358167281
cg24146714	12480	MIR1207	NR_031612	0.397649755862663	3.30358191998272	2.54414581911368	0.0124855258800965	0.176039460579107	-2.94583105269223	0.85499031255877	0.995133572702427	-0.0222260398668343	0.112639877313148
cg09082617	-453	MIR645	NR_030375	-0.244264129413518	1.57181265302426	-2.54307084136614	0.0124907834240154	0.176039460579107	-2.96853288037752	0.924114144102743	0.996102975438684	0.0219938395533362	0.131069663716659
cg19510663	-7239	Mir_324	.	-0.375987204193478	3.54234659405873	-2.54187113431022	0.0125311137955539	0.176190029538058	-2.97022613305507	0.659171579170757	0.971961062908214	0.0676361598440529	0.108745724654161
cg04195226	-26641	MIR1288	NR_031698	0.300314892107485	2.02657841015077	2.54155400328572	0.0125417942747393	0.176190029538058	-2.94961448234468	0.361544541136068	0.924440234905752	-0.0696490820407964	0.0602690933385502
cg22510139	14284	MIR4251	NR_036215	0.13156953077603	-0.177444231611672	2.5391532229497	0.0126229144977045	0.176632172248611	-2.95898827002526	0.609337455669985	0.964581922310865	0.0556387287821766	0.0779416293782432
cg10587449	-3398	MIR1253	NR_031654	0.23989065189583	2.17010381058054	2.53891787163664	0.0126308921209026	0.176632172248611	-2.96424911569821	0.983362021337635	0.997797559182251	0.00508600728444346	0.0725627856839471
cg24128045	-615	MIR1323	NR_031568	0.156863684421587	3.59599864427902	2.53797458476938	0.0126629118664056	0.176632172248611	-2.97390370580205	0.156317058770192	0.851551512159067	-0.137650055425937	0.0756707964044679
cg21375490	-43925	MIR153-2	NR_029689	-0.305190441167224	3.46836140435425	-2.53769204824321	0.012672516710194	0.176632172248611	-2.97343982698892	0.692434295234798	0.978708869929598	-0.028380250210007	0.059522412960162
cg18920858	-165441	MIR634	NR_030364	0.211129722104686	4.65420933865001	2.53702007366294	0.0126953868148935	0.176632172248611	-2.96491907706572	0.686248701241483	0.977096488748261	0.0501551808044195	0.0874953264131372
cg07040834	-92162	MIR138-1	NR_029700	-0.273086715247253	-3.30369496626713	-2.5364375823228	0.0127152414177616	0.176632172248611	-2.97769418645728	0.522988659967832	0.9579489717708	0.0805511824426337	0.0913692701171855
cg07158065	-320	MIR3150A	NR_036105	-0.18313291179086	1.56217217921312	-2.53609736819436	0.0127268507381325	0.176632172248611	-2.97292015293516	0.115628351017232	0.812840330803359	0.373542923127193	0.177108425069918
cg19384997	2735	MIR4499	NR_039721	-0.302864548696741	4.91006331735254	-2.53585925947117	0.0127349815194123	0.176632172248611	-2.97549105399413	0.462422074577121	0.946730104886337	0.0886482594316305	0.0879587727662888
cg25204319	107323	MIR3125	NR_036072	-0.349160366740879	5.60369204481544	-2.53482972402148	0.0127701911427288	0.176839825998675	-2.98194912788105	0.30358706192957	0.909099420241577	-0.11595591464266	0.088621638520579
cg08141395	-87219	MIR1260B	NR_036125	-0.317479304438372	-4.44173101005637	-2.53417541469027	0.0127926136203941	0.176870028188297	-2.97538407765918	0.321105600057676	0.915224146705492	0.187247990637475	0.139135484460904
cg14288281	-9026	MIR200B	NR_029639	0.524554784207536	-3.81185404315953	2.5329208237445	0.0128511728525046	0.177233363777732	-2.96951100120999	0.636338545224046	0.967506982868983	-0.0572720573732428	0.0990381222582595
cg05214708	13791	MIR2355	NR_036227	0.341779044322439	2.68863664094209	2.53268016026253	0.012859458987764	0.177233363777732	-2.97944583084843	0.252629898210954	0.888936075786541	0.130000491567644	0.0841340864276562
cg19018581	784000	MIR4300	NR_036186	-0.235741787314415	5.30605909176835	-2.53132609442022	0.0128906694994121	0.177383732418682	-2.98340754052366	0.974240513122688	0.997797559182251	0.00834296077395072	0.0980245721281644
cg08175935	-37	MIR433	NR_029966	0.162185337706073	4.80652280488589	2.5302053559822	0.0129294228849512	0.177637259699219	-2.99366407942273	0.268274240299343	0.89348435702586	-0.104735055485992	0.0742149459536147
cg02696675	-973	MIR4785	NR_039946	0.235901987575871	5.30523509450735	2.5274155353006	0.0130263451158906	0.178299243240137	-2.99995037263022	0.151327531823529	0.845026797215137	0.163045140383022	0.0846030669760645
cg04241831	12765	MIR4443	NR_039645	-0.330762888183542	4.9112199247984	-2.527137448201	0.0130360418974488	0.178299243240137	-2.99442266165197	0.43212033834689	0.940152033343454	0.0701767543074175	0.0653152677283568
cg20369299	-92822	MIR4776-1	NR_039935	0.282624003327625	2.14201498645146	2.52705778733879	0.0130388208320494	0.178299243240137	-2.99469737294945	0.245891804203488	0.883939233666707	0.292162666148408	0.186483023878902
cg12427286	132326	MIR1915	NR_031736	0.374453470839507	3.82050941271749	2.52641345305896	0.0130613177028442	0.178327803261645	-2.99537278996372	0.757953340985233	0.987570711242766	0.0565310880416429	0.126344044503627
cg16447058	-68226	Mir_422	.	-0.143691456359397	2.55225121390698	-2.52511039307418	0.013106920407735	0.178671248865504	-3.00484714066569	0.324110276423127	0.916542671484963	-0.144978586138316	0.115767542795542
cg17114501	-1839	MIR3924	NR_037490	0.39807183990572	2.51036286658877	2.52359473937947	0.0131601428811778	0.178771192137039	-3.0010242243824	0.666895055386671	0.974163701848576	0.1537584335608	0.252897618839578
cg07832772	795	MIR4458	NR_039663	-0.326996815804475	1.204634635576	-2.52319219965646	0.013174310692877	0.178771192137039	-3.00054829546925	0.28766470567342	0.895349027171169	0.207531438618551	0.144205553772315
cg00752016	-1027	MIR4734	NR_039887	-0.140330991996561	-5.78697204842205	-2.52289799332259	0.0131846742509029	0.178771192137039	-3.01102801404868	0.0102297646591498	0.717940195475311	0.449909214187526	0.131731650511499
cg16613133	10944	MIR4747	NR_039902	-0.321953083120542	5.39153062130903	-2.52257420714447	0.0131960882270989	0.178771192137039	-3.00739386225731	0.892392715721326	0.996102975438684	0.01504688729984	0.0682804120146049
cg16661269	-56716	Mir_649	.	0.262107647171578	-1.51656156732592	2.52049974708838	0.0132694268160726	0.179486457459509	-3.00860714050262	0.985887564107888	0.997987855796902	0.00606702707028665	0.0920177902754447
cg19374430	-17435	MIR620	NR_030351	-0.332043981382963	5.91782399155898	-2.52206916014221	0.0133130910386313	0.179798747288347	-2.9858973547524	0.0530959400621262	0.741398541443976	-0.285059814335569	0.114137779262844
cg21246991	-8135	MIR4291	NR_036254	-0.276848171835894	6.00542211415915	-2.51848960662721	0.0133408400908978	0.179895464065224	-3.01684052554966	0.0944887858659994	0.776926798568628	-0.141715771202854	0.0658083818691887
cg14511375	71348	MIR153-2	NR_029689	0.165853713028712	-5.35819692310508	2.51631220356089	0.0134185843823816	0.180665008217643	-3.01674607317536	0.0768879348720691	0.772686900982394	-0.34956085727789	0.153271388189238
cg17367832	-129	MIR149	NR_029702	0.212615003007422	-4.40577624235425	2.51544403238123	0.0134496956037239	0.18080529259283	-3.0122669016075	0.257204958783643	0.890654598053574	0.345861679983418	0.225941090383582
cg13803559	56709	MIR3689C	NR_039691	-0.254875758058719	3.31075962982655	-2.51443382290552	0.013485978226517	0.181014558745477	-3.02534739077203	0.0319939222627728	0.720561238296018	0.164109938868656	0.0573977478524396
cg18729350	15173	MIR1913	NR_031734	-0.304936485609044	6.28852260171108	-2.5122874281674	0.0135633594817117	0.181166614542228	-3.01856524909162	0.46339008929831	0.947823642389662	0.119754472159161	0.119069507219867
cg11714793	-13515	MIR4677	NR_039824	0.397930486299014	3.05645186613425	2.51220342350007	0.0135663960738233	0.181166614542228	-3.02943911095305	0.123996406596645	0.820083016484933	0.352123004347435	0.170691559061816
cg25623468	17	MIR3610	NR_037404	-0.144514846090032	-5.10320494648309	-2.5121507797287	0.0135682993461116	0.181166614542228	-3.03354035388477	0.0015603035722139	0.717940195475311	-0.353910906815588	0.0860734304762817
cg21230021	-61	MIR541	NR_030594	-0.222984820628322	2.65490838834079	-2.51182067138705	0.0135802394741542	0.181166614542228	-3.0282089841778	0.644200278605063	0.969340056666182	0.0282287938973615	0.0434788426224678
cg13949137	-1208	MIR3622B	NR_037418	0.126719645301935	1.64926454063901	2.51026220824704	0.0136367369040045	0.181642998578035	-3.02355145363818	0.660538951357598	0.972331357358449	-0.0292989946469889	0.0548586157912111
cg10046451	-21912	MIR1257	NR_031658	0.198508759872757	6.37001517930397	2.50843029607026	0.013703416723651	0.182232599802408	-3.03117273400486	0.933231273688877	0.996102975438684	-0.00422775942137563	0.0627910984196564
cg21949997	-4531	MIR769	NR_030412	0.186505058620499	5.49989890879818	2.50790170358038	0.0137227112233903	0.182232599802408	-3.0407185106337	0.828923612542434	0.991385067463045	-0.0199001859286516	0.0825425480202654
ch.13.54710568F	-926384	MIR1297	NR_031628	-0.270055619207647	-1.9866754583981	-2.50720275185422	0.0137482614970107	0.182260069915646	-3.04001334623845	0.0208551224139349	0.717940195475311	-0.518829765991649	0.173409872130419
cg05291677	-35936	MIR4277	NR_036240	-0.443035275261919	3.36582245539202	-2.50670462857724	0.0137664964687945	0.182260069915646	-3.04687937114142	0.528987343612529	0.9579489717708	-0.0698869486994941	0.0891275825618308
cg24705380	-9545	MIR3913-2	NR_037476	0.504440701086976	2.8003145990487	2.50646582530159	0.013807613038379	0.182527870997512	-3.0355557290303	0.173898316273056	0.859471514609231	-0.135874068275177	0.0779463548396233
cg20097929	2571	Mir_544	.	0.286822581075395	4.86386557972704	2.50482029387789	0.0138356731883247	0.182622084476091	-3.04803617416916	0.379845618459462	0.93316717389281	0.0544039096175889	0.0454857941996934
cg25387685	-46144	MIR153-2	NR_029689	-0.288695124090818	2.53667368587568	-2.50425356496577	0.0138565394835945	0.182622084476091	-3.04330293917317	0.888171172370096	0.996102975438684	-0.0100650431711787	0.0708907128490302
cg02694732	27556	MIR152	NR_029687	-0.197257391656156	4.38834484089932	-2.50359511116945	0.0138808183877895	0.182666552820037	-3.04209225979004	0.468083660624023	0.951243781895373	0.0489144641511124	0.0491270823773461
cg05684371	-889	MIR1324	NR_031714	0.114591756556178	-0.597541355439461	2.49945567541268	0.0140343249709163	0.184223957140263	-3.06002555620445	0.660440041488379	0.972331357358449	0.0705058616891959	0.113780462378856
cg04478606	-95466	MIR4535	NR_039761	-0.208598700375538	5.66486267473755	-2.49926770533199	0.0140413315925172	0.184223957140263	-3.05167069959461	0.22433314752743	0.883939233666707	-0.236804393912745	0.152468631413205
cg06314969	-191	MIR211	NR_029624	-0.285059814335569	3.5254755932114	-2.49750622604207	0.0141071434707121	0.18480992450837	-3.06261976432267	0.42645813372517	0.940152033343454	-0.108547224074336	0.108356057189437
cg18068521	406839	Mir_633	.	0.3509906904714	3.26248307259062	2.49311949001772	0.0142722414739517	0.186598141266544	-3.05996324891007	0.607927362845724	0.964145373296208	-0.0883788634387013	0.140040988439221
cg22974630	2884	MIR148B	NR_029894	0.409850440724828	2.04373535100709	2.49248242446407	0.0142963611946904	0.186598141266544	-3.07328431198769	0.352813399737647	0.923019008056155	-0.154044420651619	0.130812782456857
cg09913444	51645	MIR1252	NR_031700	-0.212527191131831	4.6187385174485	-2.49213419757033	0.0143095607112253	0.186598141266544	-3.05076899167079	0.348950402041187	0.922947806286026	0.0830980158451282	0.0652863151726153
cg04937416	-112158	MIR153-2	NR_029689	-0.169042761217812	-5.27965379488753	-2.49127710114223	0.0143420953712997	0.186598141266544	-3.07519896564349	0.716752088382219	0.982473954032598	-0.0573701060607291	0.13225437186071
cg07018648	-29735	MIR4297	NR_036179	-0.288264362791888	3.1621892814981	-2.49083316449244	0.0143589728477001	0.186598141266544	-3.07171991878846	0.513271444779296	0.956690675017381	0.0843692080032435	0.0936073326175013
cg10286163	-7401	MIR4284	NR_036247	-0.233363687681927	-3.80799249261578	-2.49049679725885	0.01437177261071	0.186598141266544	-3.07732380654476	0.432906351581635	0.940152033343454	-0.0612434770731716	0.0620334135916255
cg24657419	32184	MIR548B	NR_030315	-0.26803903882167	4.59764133172627	-2.48969177065071	0.0144024477171691	0.186718973520213	-3.0688547994677	0.0998540932042896	0.78760373186604	0.207939943350299	0.0943506642109818
cg03438909	-284997	MIR4757	NR_039914	0.382668716506868	2.44072509135276	2.48838618215011	0.0144523210523974	0.187087972379035	-3.0831449013426	0.198522398506238	0.872404062938526	-0.151819086621287	0.0922367776920097
cg18229313	-97	MIR519A2	NR_030222	0.32708326677075	2.63651560774234	2.48750606608253	0.0144860285365668	0.187189900728871	-3.08837234874111	0.729712591479717	0.984677513810908	-0.0456213237371364	0.110981468978474
cg13395868	-5299	MIR602	NR_030333	-0.284755949619916	4.22684741566829	-2.48706258761287	0.0145030399168512	0.187189900728871	-3.08187009647016	0.971768108883819	0.997797559182251	-0.000558426223493633	0.147796653674193
cg19860515	-298446	Mir_544	.	-0.288278566847359	1.80070276411351	-2.48590347300198	0.014547586810874	0.187487925595011	-3.08110702153395	0.502601443701654	0.953790421614927	-0.0726333302302911	0.0866981561797374
cg10484734	423	MIR484	NR_030159	-0.20670383676683	-4.59979736932341	-2.48178406579025	0.0147068954344883	0.189261932704799	-3.09661241090173	0.753485335360418	0.987570711242766	-0.0243847084345107	0.0659487641133211
cg00690901	23553	Mir_584	.	-0.226566797106813	4.32335320451796	-2.48074788472781	0.0147472121724204	0.189501676415602	-3.08386418310146	0.00146144229158236	0.717940195475311	0.526788398696081	0.124769350542361
cg22963109	61914	MIR4306	NR_036191	-0.268521217207402	5.66412953855115	-2.4785353280743	0.0148336315034626	0.190332264430626	-3.10443628600004	0.228894728173386	0.883939233666707	-0.124501751107301	0.0809747243391175
cg12370174	100170	Mir_548	.	0.347277770394294	4.55130445953216	2.47833397265164	0.0148581323465405	0.190367097425324	-3.10237806884027	0.865645567676838	0.995383182005992	-0.01345771982455	0.0749705987258322
cg20304290	3584	MIR3663	NR_037436	0.139905676560318	-0.819494856767658	2.47454762689524	0.0149905296381361	0.191782207874134	-3.10913919793604	0.427704874048153	0.940152033343454	-0.0493572101038538	0.0494090320666016
cg06658816	-505	mir-34	EF609116	-0.169078617348911	-4.70467208414486	-2.47281586567123	0.0150591274520508	0.192378151573129	-3.11443022724289	0.377794988265342	0.931500202321919	0.109084045310749	0.0908249909922296
cg19890879	-116414	MIR138-1	NR_029700	0.296266740481917	-3.55837567304682	2.47124363082105	0.0151216490138361	0.192617980863667	-3.11628959713508	0.168085737878933	0.855709384620914	0.210082213381497	0.113373917481426
cg24074153	84304	Mir_548	.	0.389218964585612	2.33446587093644	2.4712351114445	0.0151219884266967	0.192617980863667	-3.12018050199535	0.0391792013567625	0.725223831429794	0.47170566165541	0.171452636549065
cg12116192	13148	MIR4287	NR_036249	0.14804840055108	0.327192202312861	2.47006438928251	0.0151686949209707	0.192931668441691	-3.1153789042158	0.0591627666471595	0.749841139087898	-0.320190220112459	0.131464119706816
cg17339073	-53644	MIR583	NR_030309	0.341611599810886	2.93510698167758	2.46776298311621	0.0152608865029075	0.193822131195357	-3.12450186794575	0.738766595313153	0.986197458714519	-0.0461084103619896	0.116646263634853
cg03222101	-91066	mir-108-1	CS548254	-0.250302531483221	3.93086964028806	-2.46692880434916	0.0152944261156961	0.193951601867048	-3.12574446138175	0.0148458596615857	0.717940195475311	-0.336110849824884	0.106472679585617
cg02044725	35	MIR487B	NR_030267	-0.284849768734502	5.60932605273903	-2.46630297228026	0.0153196320038261	0.193951601867048	-3.12708209593455	0.242832414908299	0.883939233666707	0.148020279062972	0.0938848481419194
cg21384971	39	MIR152	NR_029687	-0.149243426658457	-1.37901206989609	-2.46585568494642	0.0153376695914546	0.193951601867048	-3.13104766723602	0.311525548900996	0.909099420241577	0.0750055185131078	0.0546747235712291
cg26158710	-3140	MIR153-2	NR_029689	-0.202195237079534	2.22189034468465	-2.46456738454128	0.0153897284539681	0.194328680969325	-3.13332114661368	0.0674198567457995	0.766372586669194	-0.241293858905111	0.10227596555968
cg02222170	51647	MIR1538	NR_031719	-0.357562660603567	4.51479081236238	-2.46353451872984	0.0154485079754608	0.194789412250471	-3.13356429181104	0.400742407907771	0.940152033343454	0.0915411350217087	0.0798573822289218
cg15601244	8956	MIR4285	NR_036245	-0.110947132629342	1.86105397433726	-2.4596268018509	0.0155908383885792	0.195367536253759	-3.14322953742231	0.712677848671731	0.981484085074331	-0.027654989404889	0.062716011315437
cg19060382	795	MIR3652	NR_037425	0.13341834426272	-6.40866172672964	2.4595512920541	0.0155939301896657	0.195367536253759	-3.13420800642203	0.890868670485116	0.996102975438684	-0.0124341740749317	0.0904326823648919
cg04038150	-24323	MIR3664	NR_037437	-0.266306315135791	5.17102345229688	-2.45947331017009	0.0155971237866679	0.195367536253759	-3.14452487018175	0.22902536368928	0.883939233666707	-0.161667885038615	0.105177545745407
cg20450712	-4360	MIR3926-2	NR_037495	0.460522643896941	2.10367341270681	2.45925522376307	0.0156060581933223	0.195367536253759	-3.14614024330226	0.756887075839818	0.987570711242766	-0.020264363239868	0.0556906091468833
cg14128068	8889	MIR4291	NR_036254	-0.199565910383464	4.36825006923499	-2.45925297888324	0.0156061501836946	0.195367536253759	-3.12602552260447	0.512478378975146	0.956690675017381	-0.100764402005713	0.123255843180463
cg02520707	-752	MIR135B	NR_029893	0.183748226303902	5.5199108446616	2.45803302477387	0.0156562129679819	0.195621783989572	-3.14765150425929	0.0855045515518235	0.776926798568628	-0.328302589872054	0.148168091211396
cg17198230	-5451	MIR129-2	NR_029697	-0.179035009612624	-3.89683082207454	-2.45723744074776	0.0156889382277026	0.195621783989572	-3.14429916512624	0.351826620885372	0.922947806286026	-0.133608191020657	0.113217891897137
cg16825211	-9619	MIR1228	NR_031597	0.11570403760309	6.07818569301779	2.45712369045285	0.0156936221763207	0.195621783989572	-3.15250941501201	0.990085348151575	0.998186589578975	0.00517500884581396	0.087678327798293
cg17578462	1659	MIR4278	NR_036242	0.344614354229197	4.20846130689234	2.4538570791254	0.015845801873464	0.197237345826679	-3.1510373032788	0.659568546671401	0.971971726750335	0.0595224543803394	0.0958113989532045
cg18838148	-1488	MIR1293	NR_031625	0.351727725402799	2.70714599808723	2.45231475075993	0.0158927875363246	0.197293602991279	-3.1453288055188	0.314603128335487	0.91026560774685	0.148266365178879	0.10874564027036
cg27145096	-66628	mir-133b	BX648566	0.244263595548633	-3.81996640717733	2.45185730782923	0.0159118498102224	0.197293602991279	-3.157557419193	0.67597968441977	0.975534863161424	0.0484303176080431	0.081859768640229
cg21091128	41	MIR3545	NR_039859	0.175097555923518	-1.18675553127319	2.45170843555739	0.0159180579204454	0.197293602991279	-3.15652315542779	0.0352145617265802	0.725172835227661	0.230423359042244	0.0820458802328311
cg01460557	51	MIR3661	NR_037434	0.220426134723993	-3.3460421938023	2.4499969576626	0.0159895835109537	0.197538831845981	-3.17086862779771	0.54595897702677	0.96012160862259	0.0686353210342047	0.0821252327334172
ch.12.1637510F	7616	MIR4699	NR_039848	-0.355121573554144	-4.21178535860446	-2.44954916061218	0.0160083449784336	0.197538831845981	-3.16430330986071	0.597655035517671	0.964003638757155	0.110742338814653	0.150494143828049
cg11253592	-82435	MIR1260B	NR_036125	0.377838991368881	2.44201019180597	2.44932066172857	0.0160179260199109	0.197538831845981	-3.16112670374985	0.966573494676622	0.997797559182251	-0.00148464482868621	0.120357332067287
cg04071446	89	MIR2110	NR_031747	-0.191442944064682	-4.80294484386974	-2.44907408107879	0.0160282709749143	0.197538831845981	-3.17023953268674	0.0181138766107772	0.717940195475311	0.464153123240752	0.147512877137184
cg17213048	27499	Mir_548	.	0.51084739555273	1.3422304694751	2.44808130715487	0.0160699817819349	0.197702998047605	-3.17508572604933	0.328660997899848	0.917813934052053	-0.130336314846625	0.105092976324412
cg04845871	-271	mir-29b-2	EU154352	0.0878921932957051	-1.37218809728285	2.44737766405271	0.0160996035335791	0.197702998047605	-3.1625771869731	0.282810477808271	0.895349027171169	0.161304647496816	0.110993563973815
cg20465064	48457	MIR340	NR_029885	0.401863371016455	3.86418055174606	2.44755346138137	0.01610946836918	0.197702998047605	-3.16057482389374	0.185282424444976	0.862293304459107	0.223818268794465	0.125567441881861
cg12351073	-971	Mir_548	.	-0.304005862431516	3.75234604962949	-2.44471117792515	0.0162122989118856	0.198685929722379	-3.17492689579377	0.728871653552662	0.984677513810908	0.0608419470038298	0.122185888625505
cg04565201	-1328	MIR759	NR_031582	0.271785511033801	3.12431618857486	2.44372478020868	0.0162541655766078	0.198920026342296	-3.17080724725676	0.484410331117829	0.953346874715425	-0.124030238691419	0.141646965975774
cg02148654	70955	MIR153-2	NR_029689	0.648867500220099	-3.57137987745269	2.44265769314818	0.0162995655545657	0.19896846754794	-3.182662446607	0.963892726102934	0.997797559182251	0.0134265774738747	0.131431124518642
cg00940313	-149	MIR212	NR_029625	-0.131605034112715	-6.34815131653045	-2.4425164014442	0.0163055853794061	0.19896846754794	-3.18135099125781	0.165906873567679	0.854888647676248	0.146827539254261	0.0788411174972518
cg01445395	235844	Mir_598	.	-0.108067380495111	-6.42638718370781	-2.44202739195524	0.0163264352519882	0.19896846754794	-3.17912475754061	0.681447116607226	0.976465218910124	0.0309987923942058	0.053279047075065
cg14487577	-1330	MIR133B	NR_029903	-0.21827735375524	5.12014507630925	-2.44074097831101	0.0163813975615958	0.198982236159067	-3.18392668008437	0.851128553581571	0.995025493195084	-0.0167628576051964	0.0822571334471492
cg10376360	46197	Mir_548	.	-0.278585597362721	4.16475138614161	-2.43991736032491	0.0164166733771094	0.198982236159067	-3.18213374938646	0.335867701298681	0.919531857505095	-0.166009640406198	0.135937642050497
cg13567744	-18176	MIR3914-1	NR_037477	0.261934719088101	2.53557660089143	2.43924453319551	0.0164455410103385	0.198982236159067	-3.18522868262051	0.648400546208733	0.969523743587404	0.0952297091340769	0.148431833044081
cg01035035	-1849	MIR3151	NR_036106	-0.271470782020726	4.46529262705185	-2.4391935376729	0.0164477308157103	0.198982236159067	-3.18753463015341	0.111714327894036	0.806111495663304	-0.186869971800544	0.0913239684305394
cg04102384	246	MIR4646	NR_039789	0.354957417302153	2.17299547486867	2.43836619514502	0.0164832941707876	0.198982236159067	-3.19025814309834	0.633585583751106	0.967506982868983	0.0800546456498354	0.119706161614873
ch.10.2535095F	49695	Mir_584	.	-0.39831840215399	-3.91116745972594	-2.43834485438589	0.0164842124103114	0.198982236159067	-3.1935000714489	0.519740401048508	0.957590968137488	0.157980379834344	0.177872261122425
cg27099497	56208	MIR595	NR_030325	-0.33768621003941	3.00289594204016	-2.43828078472895	0.0164869694414242	0.198982236159067	-3.18866833058613	0.872771128552406	0.995383182005992	0.0327087957241976	0.129272485457325
cg26734579	4618	MIR1181	NR_031592	-0.320190220112459	4.37699638678982	-2.43557117201658	0.0166039457775873	0.200007902022181	-3.20065458585741	0.600042527065887	0.964145373296208	-0.111120597446617	0.172029173130186
cg06678662	25974	MIRLET7I	NR_029661	-0.297260077373729	4.76361151181245	-2.43525296676984	0.0166177313879724	0.200007902022181	-3.20064517580123	0.95406937988451	0.996936283405544	-0.00209700277199091	0.0636548483484823
cg05827124	-22053	MIR4441	NR_039643	0.13675913649121	2.28084185405203	2.43470985642535	0.0166412841258845	0.200015874404372	-3.1908028134172	0.0962205605979803	0.779939942954687	0.184534547097986	0.0828470825219485
cg25463963	-1978	MIR320E	NR_036157	-0.167211023884249	2.12709939469968	-2.43317776347348	0.0167078858596599	0.200299203532125	-3.20051157222872	0.13974339801989	0.83901273376635	0.164758554716165	0.0831193348738977
cg02554051	46	MIR618	NR_030349	0.287736389041059	2.99233314049539	2.43310325715539	0.0167111307765352	0.200299203532125	-3.19062506694867	0.920546259919712	0.996102975438684	0.0156491559597669	0.0900911694362839
cg26401541	56514	MIR4464	NR_039671	0.252597680086068	2.36030396622267	2.43258711415074	0.0167336253809168	0.200299203532125	-3.20427284592673	0.854535153980707	0.995133572702427	-0.0256058453976739	0.129269353781403
cg14561530	85420	MIR4251	NR_036215	0.172916038421692	4.08074020523304	2.43106604276622	0.0168000738592934	0.200759482944703	-3.20809881709787	0.336272096284603	0.919531857505095	-0.117656053750904	0.096426600567329
cg04147741	285953	MIR548A2	NR_030317	0.278806903086684	3.53680187253221	2.4300241795624	0.0168457235120011	0.200759482944703	-3.19325793323488	0.58089389197897	0.962346335228675	-0.123614895871653	0.18115443112284
cg15721051	-13097	MIR101-1	NR_029516	0.211779308978176	3.44508373724901	2.42956268391992	0.0168659794124962	0.200759482944703	-3.21219096035186	0.0188565826668326	0.717940195475311	-0.410719300783064	0.13503769605581
cg09656541	1115	MIR2110	NR_031747	0.312557844263806	1.25371063177304	2.42922924827498	0.0168806280182415	0.200759482944703	-3.20781090616982	0.312436188711884	0.909099420241577	-0.115518740761489	0.0899716252229054
cg25185057	416	MIR1306	NR_031706	0.196415079152511	4.11667610839416	2.42908529276414	0.0168869558210525	0.200759482944703	-3.20733240984512	0.18176643246135	0.862293304459107	0.449223159295871	0.250058836427092
cg07883622	669	MIRLET7I	NR_029661	-0.170772916787772	-4.76057131272613	-2.4276918712626	0.0169483152472641	0.200861701692134	-3.20945072438701	0.563564202933928	0.961851362191162	0.073505977138303	0.0917406508074559
cg07350311	46694	Mir_562	.	0.382897792223565	3.45136096584994	2.42969303091054	0.0169522338974212	0.200861701692134	-3.19235189553763	0.576222040423546	0.962346335228675	0.121124863404112	0.155937907579126
cg05971373	-131490	MIR153-2	NR_029689	-0.082441504763915	0.332300362590109	-2.42721241021662	0.0169694742193885	0.200861701692134	-3.19884815965961	0.819063848362444	0.991385067463045	0.0526559327145094	0.153457331372879
cg23064082	15149	Mir_633	.	-0.33781581075457	4.05215399295838	-2.42680430848603	0.0169875025807378	0.200861701692134	-3.20977491319574	0.493822150259211	0.953346874715425	-0.0826277013259992	0.0965333830025426
cg23490077	19818	Mir_548	.	-0.349764445967165	4.57726772197327	-2.42496624369533	0.0170689127672268	0.201201533212708	-3.22472540150629	0.861659488563352	0.995133572702427	0.020258463904492	0.0745975889296096
cg09596116	-420	MIR148A	NR_029597	-0.189780928828996	-3.1684312445559	-2.42469059465359	0.0170811515141241	0.201201533212708	-3.21761466602171	0.349667105524411	0.922947806286026	-0.109523534098167	0.0923787926862644
cg20181739	22119	MIR4266	NR_036224	0.160328972005461	5.2944034580739	2.42459671985523	0.0170853213142401	0.201201533212708	-3.22120828213575	0.894835394692202	0.996102975438684	0.02301533578993	0.106398723051125
cg06795741	-25	MIR645	NR_030375	-0.211879571434857	3.90815655684004	-2.42370138956877	0.0171251363187996	0.201398978672505	-3.22086954598933	0.0186502004246892	0.717940195475311	-0.216010066977178	0.0708951436409635
cg25511278	-1443	MIR219-1	NR_029633	0.274031453572726	3.96534565687681	2.4206847297589	0.0172598947437258	0.201823316184192	-3.22719582177262	0.496588562807884	0.953346874715425	-0.0513680609191232	0.0604185566255979
cg16582608	335907	Mir_584	.	0.294303952750169	4.34832237049639	2.42087727243639	0.0172691085154101	0.201823316184192	-3.21112853642069	0.25758175935817	0.890654598053574	0.151159083674281	0.0988237488490465
cg06192883	15226	MIR1266	NR_031670	0.157530996351806	-1.90659426721975	2.41979050194394	0.0173000220992534	0.201823316184192	-3.2216591929416	0.766745604168327	0.988322737624141	-0.0255200981486984	0.0735696546605008
cg05560951	492	MIR192	NR_029578	0.204161097111325	4.65915734722971	2.41928007158779	0.0173229642261009	0.201823316184192	-3.21994827485273	0.817035383377635	0.991385067463045	0.101367699772177	0.292497455998427
cg14682990	-7373	MIR596	NR_030326	0.425567840131074	3.18802619480519	2.42000581701523	0.0173264400200156	0.201823316184192	-3.22183986928968	0.691055596184099	0.97851556887864	-0.021386325269373	0.0446241636861826
cg12421116	-7429	Mir_544	.	0.405273202108636	3.52167283512943	2.41942479551536	0.0173525694005516	0.201823316184192	-3.21725072919157	0.019853987139221	0.717940195475311	0.16370886894634	0.0527816007618167
cg06865629	-115	MIR1-2	NR_029662	0.433664822789952	3.19593784417893	2.41889285585499	0.0173765222494042	0.201823316184192	-3.21855000938775	0.299670462396204	0.902626852953474	-0.130121805611693	0.09861977308496
cg22521151	-3583	MIR200B	NR_029639	-0.340009815613657	4.0285482853145	-2.41800023354929	0.01738060773423	0.201823316184192	-3.23282414840849	0.728831175725804	0.984677513810908	0.0683927591785849	0.137330299606541
cg24787929	27878	Mir_652	.	-0.24829744937941	5.12237859300143	-2.41685601676491	0.0174322873460572	0.201823316184192	-3.2358642032133	0.190206467316922	0.862293304459107	-0.110787994932227	0.0660337126691079
cg06889454	-122	MIR656	NR_030392	-0.143400817848512	1.71739692776699	-2.41681453762209	0.0174341633553132	0.201823316184192	-3.2373826993254	0.337309975416766	0.919531857505095	0.0773951712877454	0.0594042120963476
cg15508935	15304	MIR3169	NR_036128	0.376379532572973	-0.233883062157417	2.41612736644034	0.0174652687260922	0.201823316184192	-3.23966499257363	0.265456642092891	0.89348435702586	-0.0861029443012802	0.0606431396730738
cg20255451	19711	MIR1305	NR_031640	0.406878128365995	3.22596021091529	2.41660631089096	0.0174798191439393	0.201823316184192	-3.23049232754918	0.00199670251923989	0.717940195475311	-0.388475811816297	0.096719803013039
cg18087803	-413	MIR620	NR_030351	-0.2726649056692	2.02094768606533	-2.41556741097785	0.0174906520720366	0.201823316184192	-3.24365866218607	0.128670302524817	0.823055072984434	-0.146819838964302	0.0751857221568058
cg18023041	-49861	MIR4694	NR_039843	-0.256333489908433	2.40449613780349	-2.41554437825306	0.0174916968710881	0.201823316184192	-3.24186553015582	0.680137565766334	0.97562986338159	0.0819227617433068	0.140238961474752
cg10151454	2012	MIR4297	NR_036179	-0.269699025319254	4.33692610112117	-2.41417211185575	0.0175540452246238	0.201823316184192	-3.23771544466956	0.501708674778024	0.953346874715425	0.0776994269891233	0.0839977674281518
cg07151160	-2017	MIR4653	NR_039797	-0.310121176099227	3.87385358027613	-2.41359786130263	0.0175801946794141	0.201823316184192	-3.24414974922085	0.143912898440592	0.840988600785554	-0.103944550315491	0.0553899024482979
cg26226555	278281	Mir_544	.	-0.377494992701855	-2.92605255321289	-2.41303968854338	0.0176056452069453	0.201823316184192	-3.25038383951794	0.23577460789039	0.883939233666707	-0.225580910458325	0.148954522726187
cg16015816	-33925	MIR205HG	NM_001104548	0.413495765920999	2.04868865061111	2.41254943068496	0.017628026104001	0.201823316184192	-3.24843524321957	0.346363755190057	0.922143546002697	0.11884855235655	0.0928909238953533
cg03327164	-154	MIR760	NR_030621	-0.100928408209407	-6.675648050148	-2.4125407547707	0.0176284223983303	0.201823316184192	-3.24053961656067	0.490130815030977	0.953346874715425	0.101361840150196	0.106803669817798
cg23640664	-2647	MIR3679	NR_037450	-0.255007164040649	4.10763062709736	-2.41244242551101	0.0176329143898368	0.201823316184192	-3.2447655501137	0.455529803872655	0.944531671446129	-0.0869318992297867	0.09274137377981
cg11516654	-2223	MIR4694	NR_039843	-0.186001373036635	3.16535634286122	-2.41215043856832	0.0176462592772628	0.201823316184192	-3.23561489090954	0.98621581369672	0.997987855796902	0.00149548613220305	0.0747302575059837
cg24506197	124113	MIR595	NR_030325	-0.130904852559567	-1.36763386145959	-2.4110293740103	0.0176975795785583	0.202145686741755	-3.22984411840797	0.841341909316426	0.993238066842019	-0.016695619465021	0.0758198385138297
cg15355015	7622	MIR4285	NR_036245	0.380304994908348	2.6264830403565	2.40935733306899	0.0177743692033051	0.202757752086789	-3.2521009713732	0.235974031727221	0.883939233666707	-0.220418156594041	0.145609196400513
cg25864762	33501	MIR4655	NR_039799	0.203249326108579	5.19486469195223	2.40862186985773	0.017808239571381	0.202879266459879	-3.25424455503231	0.473524128505661	0.952227231666124	0.0926612998238303	0.094162518468511
cg16552128	1236	MIR4717	NR_039868	-0.271449346897353	4.61286004050695	-2.40592474547093	0.0179329421673626	0.204033917523978	-3.25834569554621	0.37043688079956	0.928420021380239	-0.101129876036196	0.0892105132614085
cg22916672	65732	MIR583	NR_030309	0.342175230956716	3.8784142890005	2.40541180881127	0.0179749222345492	0.204234992578448	-3.25132193111312	0.031993450440034	0.720561238296018	0.448189709299729	0.156754736766821
cg00118712	-45181	MIR4297	NR_036179	0.165044544158646	5.62477387174948	2.40453798088239	0.0179973614425961	0.204234992578448	-3.26480317367724	0.353676659082526	0.923426176937488	-0.0420106369684645	0.0357413156460265
cg02065637	-816	MIR124-3	NR_029670	-0.158588408887465	-5.71406540857688	-2.40317018121307	0.0180611011413648	0.204692479602134	-3.25037819443354	0.00331679129469858	0.717940195475311	0.475624138246674	0.121964837127215
cg20634382	3904	MIRLET7I	NR_029661	0.347432340181986	1.93482218372973	2.40232858248695	0.0181004194102789	0.204872363739659	-3.25866337675098	0.0399277054552274	0.726850604724536	-0.430962142116227	0.162285721530924
cg09683258	30301	Mir_584	.	0.219246853934127	-1.5303852089018	2.4013146352187	0.0181478905640264	0.204879320014004	-3.26773362360607	0.497190300694147	0.953346874715425	-0.0650354499140968	0.0766064054963081
cg20503288	-20916	Mir_544	.	0.39134559855811	3.0467421809071	2.40192389704938	0.0181562281581789	0.204879320014004	-3.26063520842062	0.06002398194154	0.750737725637036	-0.082441504763915	0.0339655089175148
cg00995689	-26594	MIR1324	NR_031714	0.308635301093853	3.61286177148157	2.40081390108391	0.0181713748009674	0.204879320014004	-3.27054960960807	0.0279462379175747	0.717940195475311	-0.238990254690048	0.0840301668214701
cg22511019	37116	MIR29A	NR_029503	0.45259848660761	2.72741445066937	2.40031542971335	0.0182130664012828	0.205084760585579	-3.26856608709961	0.288627153940269	0.895349027171169	0.173805932906106	0.121005171114353
cg12307314	-39217	Mir_633	.	0.152581900081642	-1.75757241749791	2.39908220734477	0.0182527988679126	0.205127487996901	-3.28003774236674	0.891046193333256	0.996102975438684	0.0179933732023575	0.0808305542670476
cg05640322	818	MIR3620	NR_037415	-0.154585111533273	2.5320886483559	-2.3988375083701	0.0182643306891673	0.205127487996901	-3.27243361941727	0.411645448365791	0.940152033343454	0.163633548065483	0.145975337555367
cg04202267	-7552	MIR4774	NR_039933	-0.175796565518586	-1.3821143066553	-2.39835079783829	0.0182872869248782	0.205127487996901	-3.27227498204475	0.114951069759404	0.810688012556637	-0.239405648877726	0.118075263472513
cg05279806	41288	MIR4789	NR_039952	0.252899547197672	3.51942072256885	2.39740244357589	0.0183320907353569	0.205366421596857	-3.27237633050061	0.508779425627733	0.956424018267528	-0.0353997471534394	0.0429045252509238
cg00923533	-36264	MIR3688-1	NR_037459	0.477891272129105	2.52864319208168	2.39709858902691	0.0183835525425007	0.205499975501524	-3.27668437075646	0.534505720550116	0.958113903951806	0.0588925675900648	0.0686008167398494
cg02030008	-109816	MIR153-2	NR_029689	-0.116277267462468	-5.21161732895625	-2.39615762968058	0.018391048391187	0.205499975501524	-3.271071508962	0.194573366258309	0.868323306561022	-0.17262032106484	0.103929456036663
cg18007341	-96	MIR1275	NR_031681	0.208003589011155	3.84113460139365	2.39349487961088	0.018517728965767	0.206578149337526	-3.28977025371201	0.780514052229562	0.988391711910907	0.0207131035020616	0.0506845407888667
cg26544062	15169	MIR182	NR_029614	0.282283444681232	4.99477220341686	2.39303881271919	0.0185395039437711	0.206578149337526	-3.26924251435046	0.824215255421955	0.991385067463045	0.0498383420945815	0.149023361667997
cg23589617	-2215	MIR129-2	NR_029697	-0.171965172186376	-5.04250995747366	-2.39264211710498	0.0185584627180085	0.206578149337526	-3.2895818759476	0.233274026423748	0.883939233666707	-0.133819612013138	0.0878789669617292
cg24970314	10692	MIR3145	NR_036099	-0.33835366908513	4.89013521404731	-2.39079839382304	0.0186468035825835	0.207297416926991	-3.28691688167706	0.861552451191924	0.995133572702427	0.012604231708652	0.0463819151643316
cg09335647	-22227	MIR548F4	NR_031645	-0.158023585196668	2.24449645847649	-2.3902817680617	0.0186716242567178	0.207309596893519	-3.28606260778274	0.4197035768788	0.940152033343454	0.0456173858688172	0.0413765504952411
cg07625992	-12401	Mir_584	.	0.355741053424406	3.00486402705055	2.38928474700171	0.0187570351532601	0.207495620708623	-3.27404720695626	0.802804212470289	0.991385067463045	0.0752349571867792	0.202968930731343
cg00754103	33664	MIR3658	NR_037431	0.143216201273017	4.52836288223305	2.38838178525608	0.0187631591548003	0.207495620708623	-3.28642277054397	0.537244103157245	0.958113903951806	0.0752516773625746	0.0882176948106808
cg02101355	-142	MIR125B1	NR_029671	-0.448031063845914	2.62203966359376	-2.388254796186	0.0187692912454544	0.207495620708623	-3.29532356238161	0.563502278113233	0.961851362191162	-0.0771615196370242	0.107774627249856
cg12263655	-111862	MIR3679	NR_037450	0.397702995209714	3.44141573730146	2.3887391313692	0.0187833641543283	0.207495620708623	-3.29190192731112	0.805948017696037	0.991385067463045	0.0272473111849358	0.0745814622415855
cg12408250	77189	MIR4251	NR_036215	-0.236701835918885	4.36930731767917	-2.38730610099868	0.018815158466398	0.207584412473971	-3.29769425871378	0.489514345734889	0.953346874715425	0.0668276220451899	0.0703199732464362
cg22121941	-24	MIRLET7A3	NR_029478	0.125837025273396	1.7670998132533	2.38484385271654	0.0189346669596423	0.207999822148457	-3.29988650319949	0.410063098972742	0.940152033343454	0.0841892376926317	0.0748601826649647
cg24335751	138082	MIR4251	NR_036215	-0.268684382014769	5.12058332875308	-2.38472642922447	0.0189403830549156	0.207999822148457	-3.30879620203905	0.0929887311430721	0.776926798568628	-0.236064143701626	0.109111201006804
cg27333886	-16391	MIR3190	NR_036158	-0.173731715195482	0.593064729976795	-2.38426570712241	0.0189628254843652	0.207999822148457	-3.29596328769912	0.493118009508045	0.953346874715425	-0.0847028599864216	0.09878865819651
cg16271833	108690	MIR1915	NR_031736	-0.3690393576811	3.8101720811651	-2.38317456787654	0.0190160705680634	0.207999822148457	-3.30807858547356	0.706305148794478	0.980525992165018	0.0318352936094985	0.0592170012223127
cg13011961	15296	MIR4272	NR_036234	-0.205188152178484	-0.241803018546376	-2.38164511623786	0.0190909275499441	0.207999822148457	-3.28732200562438	0.0716344239149567	0.770340277228704	0.203249326108579	0.0843840740018624
cg26480358	-1393	MIR1909	NR_031730	0.218777330946124	4.53029780373027	2.38111242140707	0.0191170609041539	0.207999822148457	-3.30985491710325	0.91312613062004	0.996102975438684	0.031570412566161	0.169747798530167
cg21850934	-162083	MIR4490	NR_039711	0.468895578508637	2.22694870524134	2.38011912166228	0.0191658757362422	0.207999822148457	-3.31810697609636	0.342952395222912	0.92121673208048	0.113898007905593	0.0884151729858875
cg24931993	-133599	Mir_652	.	0.203563320910405	5.18293831203673	2.37983484987218	0.0191798663537202	0.207999822148457	-3.30080215322716	0.49988558998611	0.953346874715425	0.0605673482608167	0.0652115913215865
cg16347917	-18424	MIR4677	NR_039824	0.366105829794708	3.94907411487172	2.37970260030114	0.0191863781875174	0.207999822148457	-3.30551740740301	0.426636554966241	0.940152033343454	0.0715099648161883	0.0658007034438093
cg13368042	-6676	MIR4693	NR_039842	0.377666674324524	1.88550180740878	2.37968828348337	0.0191870832506197	0.207999822148457	-3.30760544733616	0.250391890590439	0.885330969220207	0.241355166869126	0.155485523880448
cg26442764	72790	MIR153-2	NR_029689	-0.302284158175951	5.43760087646177	-2.37923746594562	0.0192092965075189	0.207999822148457	-3.32053642876022	0.594093183310909	0.963525243000265	-0.0597351115567338	0.0908931002334639
cg15350110	90910	MIR573	NR_030299	-0.199759791127809	5.49105466722713	-2.37901416514864	0.0192203077138216	0.207999822148457	-3.31111199335794	0.545690002715197	0.96012160862259	-0.0700003161394657	0.093226047397259
cg25940485	-648	MIR942	NR_030640	-0.199855513216588	4.59159314245587	-2.3789201880685	0.0192249434998203	0.207999822148457	-3.30197217090664	0.525887340103233	0.9579489717708	0.038108661428359	0.0435150807899989
cg01584103	-125225	Mir_598	.	0.194264030612762	2.28930500303012	2.37741839821434	0.0192991598017868	0.207999822148457	-3.31033730686548	0.974155471420172	0.997797559182251	1.22717660323651e-05	0.0798830377841803
cg26241514	-1065	MIR608	NR_030339	0.168938442629349	5.60108695820582	2.37725347997594	0.0193073252870036	0.207999822148457	-3.32061554511284	0.384491819813017	0.934973928305277	-0.111155590569321	0.101100632035354
cg01816936	-23613	MIR4304	NR_036187	0.163084743371497	-1.80908163035937	2.3768094956996	0.0193293232081542	0.207999822148457	-3.32309154076806	0.0517057467797016	0.740266601266755	0.371273176867357	0.142911156513862
cg21203902	-16966	Mir_652	.	-0.254881645476642	4.15613087297926	-2.37667979608991	0.0193357535788365	0.207999822148457	-3.31474675188508	0.0899556509795584	0.776926798568628	0.292557459814613	0.128898935607775
cg06208834	73540	Mir_584	.	-0.230113572190585	4.22334852283772	-2.37644343420017	0.019347477031998	0.207999822148457	-3.31874353567988	0.836927875567054	0.99282385651472	0.0288514620594225	0.0921704946227307
cg15139179	52481	MIR4297	NR_036179	-0.31160994576489	5.25573997949285	-2.3762178879589	0.019358669909714	0.207999822148457	-3.31908612858675	0.597208701173592	0.96394255830202	0.100939466660141	0.137015189769095
cg27168076	-40490	MIR4777	NR_039937	0.154051395782808	-3.80665476036317	2.3757270714786	0.0193830468380364	0.207999822148457	-3.31727866273712	0.0586080385316739	0.749090157980115	0.374453470839507	0.148215435753844
cg20961469	-118381	Mir_544	.	-0.142625890491369	-4.22093157503332	-2.37553617556635	0.0193925352376923	0.207999822148457	-3.32378662644667	0.615278078501155	0.965087954917278	-0.065164793645775	0.105559401512499
cg01857748	125802	MIR4503	NR_039725	-0.386243089894685	3.31474086108939	-2.37550547937784	0.0193940613628995	0.207999822148457	-3.32656840419808	0.0588950490423826	0.749090157980115	0.39807183990572	0.157740002265024
cg20257946	-167151	Mir_340	.	0.360817622324273	2.74910406477692	2.37525829538166	0.019406354513944	0.207999822148457	-3.31337465715481	0.440637602448342	0.940242092843372	-0.0858508139172549	0.0885017447584005
cg21619340	36534	MIR4450	NR_039654	0.375361884521136	2.570664690422	2.37527990537103	0.0194241079049143	0.207999822148457	-3.31978198891876	0.933215143596813	0.996102975438684	-0.00453400874663233	0.0673129062699197
cg21567649	-152953	Mir_548	.	0.0828376008485295	-0.685977159468674	2.37361665771586	0.0194881731894502	0.208090582273875	-3.3276568281781	0.966926412060325	0.997797559182251	-0.00113058172476463	0.0961879089755837
cg15671915	38	MIR133A1	NR_029675	0.32449229635991	3.76460565899421	2.37334192386936	0.0195018956634935	0.208090582273875	-3.32465318519989	0.521340192042496	0.957590968137488	0.0722563595392723	0.0816520104775342
cg07744648	28151	Mir_684	.	0.349987037469096	2.16657057487365	2.37329927073904	0.0195040268805566	0.208090582273875	-3.32792288969983	0.837855599583232	0.99282385651472	-0.0246656936679085	0.109111951132412
cg13807668	-1760	MIR4292	NR_036251	0.328892494735703	5.56389341811285	2.37193489088142	0.0195723088484725	0.208378953335585	-3.33285039363401	0.464098010099013	0.948488040009634	0.100070327122627	0.0996489521054684
ch.3.44870121R	-8262	MIR564	NR_030290	-0.336871098333539	-2.70499247207507	-2.37180639725223	0.0195787503649022	0.208378953335585	-3.333299093906	0.017358836801924	0.717940195475311	-0.328271538152258	0.106519826703964
cg19227710	-61653	MIR548H2	NR_031678	0.31210935241083	1.75727553716759	2.37104203057222	0.019617107694638	0.208533195907235	-3.33129560004876	0.508130479938166	0.956424018267528	0.0910974532694366	0.0999077473167427
cg20994118	15889	MIR4260	NR_036213	0.167764891771513	0.864906508299768	2.36962417004197	0.0196884349402195	0.209037113618029	-3.33537790067127	0.299061814455978	0.901726064429377	0.220450524028845	0.15673133646455
cg13662173	-61	MIR433	NR_029966	-0.267316866139897	4.68989973782006	-2.3673803562219	0.019801782493711	0.209777325195965	-3.33707224997273	0.0843391707019571	0.776926798568628	0.189920395728942	0.0822305074877946
cg19243780	191940	MIR548AC	NR_039621	0.344162469799909	2.57239024966397	2.36729377627919	0.0198061676913105	0.209777325195965	-3.34281707333484	0.124789544294499	0.820083016484933	-0.173782885530452	0.0880687389528967
cg05077122	6555	MIR4287	NR_036249	0.355490979448431	2.11094953843435	2.36420802589179	0.0199630210738143	0.210767544670463	-3.34627681465362	0.492894631494404	0.953346874715425	-0.0648892636858351	0.0756390993947512
cg14465769	-424	MIR4797	NR_039960	0.423543807790707	3.00386056708344	2.36347888418754	0.0200002447847375	0.210767544670463	-3.3496595042583	0.107235003333447	0.802157234290956	-0.159824541414191	0.0771064996436493
cg20667949	25316	MIR4440	NR_039642	-0.339949023674589	4.54947840250192	-2.36344672897642	0.0200018877679604	0.210767544670463	-3.3559602708428	0.139226486609057	0.839007613786165	0.170512789376659	0.0859124141043807
cg09085792	-420	MIR944	NR_030642	0.333903663003883	2.4020172562054	2.36180365873789	0.0200860003687011	0.210767544670463	-3.34470798911691	0.34533512681111	0.922143546002697	0.199601909609592	0.155685711698183
cg14522632	128168	MIR920	NR_030625	0.230945435959633	5.08371805100445	2.36172794954602	0.0200898836372059	0.210767544670463	-3.34631138215596	0.614860731791583	0.964953729987534	-0.0438929681844014	0.0710118406694426
cg26038589	-696	MIR3184	NR_036149	0.351088845289145	1.10834119550702	2.36151491052317	0.0201008143818945	0.210767544670463	-3.35508602390621	0.323307909128191	0.915445401802377	0.107225157055314	0.0800260083704219
cg01188303	-68731	Mir_633	.	0.446196696388592	2.25543896083426	2.36216653670094	0.0201060103806342	0.210767544670463	-3.34629963841834	0.196932180534757	0.872280531105502	0.27733320960567	0.159627622996512
cg24688343	-39455	MIR548W	NR_036146	0.3599131565627	2.905251602619	2.36201318627793	0.020113876966479	0.210767544670463	-3.34180247826563	0.0721255237947698	0.770340277228704	0.165044544158646	0.0686387761269961
cg06613286	72267	MIR3612	NR_037406	0.244920638491624	-2.71576797305034	2.36120457596459	0.0201167466531433	0.210767544670463	-3.34383580967872	0.885978585882485	0.996102975438684	-0.00823132141004333	0.0565239465252308
cg00437124	-24018	Mir_320	.	0.341953015205506	-3.6133086529175	2.36036480368472	0.0201599158237093	0.210966879601882	-3.36117435930024	0.293011645346661	0.896441374082649	-0.216149897236451	0.161506188621483
cg14917706	-7898	MIR4287	NR_036249	-0.241293858905111	2.08386247465053	-2.35924303021428	0.0202177094557776	0.211097902749258	-3.35514371425994	0.729422303177876	0.984677513810908	0.0478769731445036	0.0963351588265666
cg20458044	-14299	MIR21	NR_029493	-0.151930841746644	1.47992653022524	-2.358322876097	0.0202652251461442	0.211097902749258	-3.33570606995618	0.54309911337843	0.96012160862259	0.093545163842173	0.111178527396231
cg04585185	-819	MIR125B2	NR_029694	0.361496926625984	3.32392814619701	2.35826749328029	0.0202680882022722	0.211097902749258	-3.35099022871362	0.763663828407999	0.987570711242766	0.0617359793544445	0.141081089300696
cg06930722	128917	MIR3922	NR_037487	-0.141892890715758	-5.90535094680773	-2.35824848809425	0.020269070772102	0.211097902749258	-3.35848490103042	0.976904129380433	0.997797559182251	0.00417463843473467	0.0517146878484989
cg14536881	83491	MIR4475	NR_039686	0.0873499279895954	-1.48954395021774	2.35744216425884	0.0203107966541009	0.211280644242302	-3.36074265576858	0.402753864220282	0.940152033343454	-0.0608808958489616	0.0576415870561746
cg15656521	19993	MIR4440	NR_039642	0.371881239447516	2.14754255586143	2.35556892679732	0.0204080271486929	0.211836813440525	-3.35886066474933	0.268643015058448	0.89348435702586	-0.158838937625161	0.112642170830677
cg07611658	68329	MIR2355	NR_036227	-0.238192152206111	5.04215694443879	-2.35547816560533	0.020412748559959	0.211836813440525	-3.36435312762213	0.751380575914511	0.987570711242766	0.0388334095560764	0.0846415997260892
cg16206480	50063	MIR4297	NR_036179	-0.307464920944161	5.96940173643009	-2.35464791572283	0.0204559831789046	0.212033666687151	-3.36471559278967	0.0067836243538953	0.717940195475311	-0.202721342594282	0.057707406138364
cg25289314	15796	Mir_633	.	-0.154904308494994	-2.7867170173464	-2.35113930214279	0.0206395877083464	0.213683314449681	-3.37410514919324	0.732098516693076	0.985015571791095	0.0407158342656102	0.0827037311287169
cg04735960	1597	MIR4499	NR_039721	0.113005072519485	6.19745439269019	2.35062533785453	0.0206666053610764	0.213709819698326	-3.37575944828625	0.546190880534245	0.96012160862259	0.083392910981769	0.0998380638132605
cg09984054	35596	MIR597	NR_030327	0.342107059559885	3.6157624520965	2.34918734718096	0.0207815444699193	0.214406258072829	-3.36167827218537	0.183985214448833	0.862293304459107	0.0781490838951784	0.0437172636002518
cg17942030	5059	MIR4733	NR_039886	-0.229893048762309	4.43876137729925	-2.3484173707599	0.0207830282201518	0.214406258072829	-3.37119084879288	0.184830840002837	0.862293304459107	0.287559550226269	0.161166079471011
cg17512207	-173841	Mir_598	.	0.146706651081848	4.85046647556202	2.34618107821096	0.0209015356066531	0.215374549682706	-3.37989019341869	0.222008170150877	0.883939233666707	0.106305392262809	0.0645614654707872
cg20549620	-198724	MIR4268	NR_036228	0.238455336323025	-3.83801733234249	2.34558499530408	0.0209332244102706	0.215447014012891	-3.39072075572645	0.11775741165204	0.81855795749998	-0.236118598077971	0.117371592578134
cg07858848	5512	Mir_548	.	-0.193237142869464	-1.72648490991053	-2.34487705127236	0.0209709151330308	0.215552035174685	-3.37911942969684	0.324678980201524	0.916542671484963	0.127772571803913	0.0956232441153959
cg01109017	11911	MIR601	NR_030332	0.1033871840013	0.91374964591472	2.34404532052457	0.0210152728777255	0.215552035174685	-3.38045439264946	0.0309678526566564	0.720561238296018	0.426615232580519	0.148323799193247
cg23118562	-22	MIRLET7I	NR_029661	-0.145611578716987	-5.47101397564914	-2.34400484729682	0.0210174335052451	0.215552035174685	-3.38760448614428	0.0970332141510504	0.782109863281583	-0.305232221058967	0.142852907215815
cg23926436	148632	MIR744	NR_030613	-0.276860090937506	3.04629269009362	-2.34309539729405	0.0210660355112391	0.21569772927577	-3.39814708713479	0.0123694738193521	0.717940195475311	0.255019864912267	0.0766295736491073
cg08633665	-49	MIR1205	NR_031610	0.0864921841694051	-2.05278233634642	2.34281557542405	0.0210810094760252	0.21569772927577	-3.39269574992295	0.195869544560299	0.870553448813781	-0.131492746362176	0.0794037947010414
cg00602502	4892	MIR4715	NR_039865	0.30706016552473	3.60778285618418	2.34192537009315	0.0211287091849863	0.215932936676504	-3.38676999195031	0.294752896923638	0.897717258040692	0.0507968798619509	0.0358034485066433
cg03903398	-161	MIR1275	NR_031681	0.127222318157043	1.45092910112192	2.34126195440407	0.0211643188892755	0.216044180437488	-3.39130694884768	0.012837159053441	0.717940195475311	0.518515021552535	0.156619837451491
cg02297838	-404	MIR19B1	NR_029508	0.191960098817976	-1.90786440755832	2.34075650818992	0.0211914849726721	0.216069073151936	-3.38381069225878	0.668345248547063	0.974370086294641	-0.0306233499595423	0.058895061007518
cg13643040	7549	Mir_652	.	-0.323433789257987	5.43685617770586	-2.33873623461174	0.021319996555177	0.216916362331409	-3.39353693684128	0.0521948914336194	0.741040074597798	-0.270055619207647	0.107711918793933
cg03407996	10	MIR103A1	NR_029520	0.281554964955824	4.56615852398803	2.33809265962055	0.0213351680297315	0.216916362331409	-3.38897994293587	0.244698627120165	0.883939233666707	0.116114210341518	0.0739319285890788
cg02529627	853	MIR22HG	NR_028502	-0.160865532312594	-3.22593849214262	-2.33783597822554	0.0213490583205553	0.216916362331409	-3.4008640375576	0.945281641852371	0.996312323710868	-0.00452798417107791	0.0954520839305826
cg14544087	-375	MIR155	NR_030784	0.294967514155295	2.21174972749601	2.33646697440463	0.0214232768997189	0.217417646399238	-3.39950109456331	0.791809168294075	0.991236176583614	0.0615117731741065	0.15797458208684
cg12157785	-230360	MIR4693	NR_039842	0.282963572477003	4.29105789220657	2.33471101925562	0.0215385148292065	0.218261968620487	-3.38809505064628	0.288939276125894	0.895349027171169	-0.156557548681456	0.115964699681662
cg23123918	-185	MIR208B	NR_030624	-0.187990503320948	4.22080257119847	-2.3338162153601	0.0215676323408784	0.218261968620487	-3.40950992097559	0.149398868307425	0.844999838741083	0.152662289849259	0.0788500759306937
cg03207391	-170	MIR3189	NR_036156	0.232309520239513	4.62157343816853	2.3332471582557	0.0215987339419173	0.218261968620487	-3.40825574841309	0.556089257011251	0.961851362191162	-0.0845850856136342	0.115803928555349
cg09522962	29	MIR520F	NR_030186	0.204164704589715	2.42744755932375	2.33293489863523	0.0216158172025005	0.218261968620487	-3.4106563872298	0.937345330535001	0.996102975438684	-0.020736618989824	0.342548678377723
cg24091975	-92	MIR515-1	NR_030187	0.187101319783146	4.50153236720882	2.33176180561657	0.0216801020710941	0.218261968620487	-3.41505967216106	0.2652579797787	0.89348435702586	-0.221900713224875	0.156219923489022
cg16736054	11456	MIR553	NR_030279	0.241950362351598	3.99821761987275	2.331470373145	0.0216960985763855	0.218261968620487	-3.39758802099902	0.511088317795648	0.956690675017381	0.15134654746135	0.167092615550809
cg05961294	-48808	Mir_548	.	-0.229793433063138	-1.73207309338443	-2.33129373487336	0.0217057991890052	0.218261968620487	-3.41463408907081	0.994561072425014	0.999134818446743	0.00628433950238117	0.121659664519626
cg18114363	-50296	MIR4424	NR_039622	0.283414345586459	4.61112117496808	2.3309220090261	0.021726226126207	0.218261968620487	-3.39987399194795	0.451355758764588	0.94355988151988	0.0680991695573259	0.0659963301039044
cg00572243	-96107	MIR4288	NR_036250	-0.207234456972823	0.613238239258912	-2.33042873278401	0.0217533586656712	0.218261968620487	-3.4114494100293	0.434778367722498	0.940152033343454	-0.0489251663284981	0.0497672099022754
cg06773798	-1328	MIR609	NR_030340	0.185543900132102	3.75190689864851	2.33037607039424	0.0217562571147224	0.218261968620487	-3.40564153523037	0.61391526482404	0.964656730049607	-0.0441343917161062	0.0711989011782414
cg04317047	-92	MIR143	NR_029686	0.236652553271378	-3.36977234863625	2.32878552798176	0.0218439587396977	0.218592724115004	-3.42219966382185	0.683554352997043	0.976805113673168	0.0316980934956876	0.0548364106894669
cg14927126	-38669	Mir_548	.	-0.281690421831151	3.68446261565011	-2.32866672319024	0.0218505220820878	0.218592724115004	-3.42396654548724	0.256406666982718	0.890654598053574	-0.132525244950421	0.0915321114772115
cg24877509	12126	MIR4705	NR_039854	-0.272954052382917	4.27986296799404	-2.32812303641554	0.0218805801512562	0.218592724115004	-3.41668722258073	0.138884103281262	0.839007613786165	-0.189460143327179	0.0996630504390849
cg15964153	16378	MIR4440	NR_039642	0.200301039793879	2.60446907010918	2.32796558058262	0.0218892920119739	0.218592724115004	-3.42026357253032	0.0469973664075352	0.739143025303035	-0.384602560318163	0.149881607257523
cg16259464	-1043	MIR2467	NR_039948	-0.228469210212497	5.42347469785561	-2.32489580307253	0.0220597524420661	0.220043512373029	-3.43086081402539	0.522492344744576	0.95779620623838	0.0555008302508675	0.0628831593751578
cg18055623	-233	MIR935	NR_030632	0.146395421414931	1.08585512647298	2.32237126338942	0.0222008135088122	0.220768744606038	-3.42776484239415	0.487424240912673	0.953346874715425	0.0879670684856665	0.0921401249465285
cg25601286	-31419	MIR4774	NR_039933	0.453480094789722	2.6493616674174	2.32237441455938	0.0222206117864042	0.220768744606038	-3.43323581802244	0.975534816283832	0.997797559182251	0.00462254953167906	0.0557072098176012
cg04171665	50098	MIR4297	NR_036179	-0.283673006124347	4.68429409316957	-2.32184341932255	0.0222304077181536	0.220768744606038	-3.43127372646626	0.304275877962567	0.909099420241577	0.0980406306634572	0.0704355726756258
cg24629424	-1924	MIR1275	NR_031681	-0.336449859578448	3.84395433863367	-2.32134841275791	0.022258192478873	0.220768744606038	-3.43723841921683	0.00407206469772101	0.717940195475311	-0.355411878059793	0.095286302882531
cg14783068	-35140	MIR4424	NR_039622	-0.24587427535423	4.88815874703435	-2.32099859097397	0.0222778464807603	0.220768744606038	-3.43345249189439	0.538558528569767	0.958113903951806	-0.0673097884411648	0.0879863882869434
cg14428359	9385	MIR335	NR_029899	0.39501513945783	3.00297489553768	2.31930820211957	0.0223930745762019	0.220768744606038	-3.42488931283315	0.482654548613722	0.953346874715425	-0.105856830162983	0.120384408786713
cg19218492	-49029	MIR548AL	NR_039710	0.103179079508829	2.40860521219361	2.31840475556711	0.0224240539957752	0.220768744606038	-3.4152940726501	0.225246442163173	0.883939233666707	0.147810212413556	0.0903817394104617
cg25038773	-35419	MIR4659B	NR_039807	0.133566604886346	2.39644175259303	2.31823640069038	0.0224335728942902	0.220768744606038	-3.42696157645576	0.774052229207536	0.988322737624141	-0.0552808106434158	0.165346499497715
cg07267845	21548	MIR153-2	NR_029689	-0.239189612449153	2.62469073925266	-2.31755077322022	0.0224723755623601	0.220768744606038	-3.44054225123107	0.0649035286745312	0.763952907426358	-0.205188152178484	0.0861539575226923
cg13652372	-724	MIR642A	NR_030372	-0.208108430683374	5.86183140269106	-2.31744113969084	0.0224785856921391	0.220768744606038	-3.44368619774992	0.246721467296066	0.883939233666707	-0.17935149188145	0.121296580595222
cg18198301	250035	MIR4510	NR_039735	0.381075715533327	2.82538759074681	2.31674550158327	0.022518025009432	0.220768744606038	-3.4396678673014	0.490124227338336	0.953346874715425	0.0740943751834418	0.0780711601458931
cg00725654	123653	MIR3943	NR_037508	-0.171915484553913	4.2899487985378	-2.3160853761042	0.0225555073593905	0.220768744606038	-3.43379299204437	0.19740975742033	0.872404062938526	-0.101706575699867	0.0616341569713721
cg07181528	-149076	mir-108-1	CS548254	0.363258170533107	2.21337072849484	2.31490423433557	0.0226227106809696	0.220768744606038	-3.44489526376775	0.0265510473998429	0.717940195475311	0.536733342219925	0.181586956172757
cg14858267	-117943	MIR138-1	NR_029700	-0.308796116290809	-2.8293518566025	-2.31484920492528	0.0226258459851664	0.220768744606038	-3.44810230926097	0.0651949763832713	0.763952907426358	-0.199759791127809	0.0839674660429474
cg24617647	-69229	MIR4533	NR_039758	0.373554531869445	3.23038856325749	2.31448914696782	0.0226463697682507	0.220768744606038	-3.43261097868174	0.0225226594560473	0.717940195475311	0.250747883816376	0.0825090925582855
cg10325038	-1251	MIR454	NR_030411	0.289331049511886	3.87813153660546	2.31440196933005	0.0226513414777359	0.220768744606038	-3.44209858910204	0.93432965306073	0.996102975438684	0.012613825028091	0.0835790413227498
cg06149333	38212	MIR1305	NR_031640	0.341094055128449	2.58765151605568	2.31378009723128	0.0226868345509787	0.220768744606038	-3.44451110388842	0.366161029714893	0.927305946126204	0.090025242494543	0.0732172478762463
cg05255915	33082	Mir_652	.	0.20589432657068	-3.73586580850369	2.31371558952885	0.0226905191052953	0.220768744606038	-3.44700462893758	0.119007203876127	0.81855795749998	-0.149000760240669	0.0743236707174136
cg16511994	-40303	MIR129-1	NR_029596	0.133361364295318	-5.60456229385137	2.31369613954291	0.0226916301541376	0.220768744606038	-3.44585509996964	0.192524683619256	0.8638877462326	-0.179067182512232	0.107303639349834
cg01459030	-37	MIR590	NR_030321	0.286169374912083	5.00083405308402	2.31348984595107	0.0227034172933619	0.220768744606038	-3.44299031559052	0.14741262775034	0.844999838741083	0.156982146399593	0.0806940996480068
cg13552026	-8463	MIR4289	NR_036252	0.128263104005253	0.68063372665593	2.31345333602266	0.0227055039485283	0.220768744606038	-3.44806043473861	0.221039233689397	0.883939233666707	0.216396413638816	0.131153822966369
cg04470060	-4651	Mir_186	.	0.18401769057457	6.36619543137935	2.31342377167972	0.022707193765944	0.220768744606038	-3.44555355536458	0.224180899153322	0.883939233666707	0.179909906842604	0.109763794355738
cg01055386	121592	MIR3612	NR_037406	-0.297394699904098	6.08359276977911	-2.31331237984898	0.0227135616160252	0.220768744606038	-3.45141912907934	0.64842032015619	0.969523743587404	-0.0426834957206512	0.0767507519447656
cg12099990	133444	MIR620	NR_030351	0.414493116060575	3.62350656534517	2.31152021153263	0.0228570590748337	0.221551314707783	-3.43467010448618	0.599026903894708	0.964145373296208	-0.0584633457053596	0.090240809632992
cg23270924	-43	MIR409	NR_029975	0.428525454628712	5.44642089976845	2.31249120757613	0.0228657201375038	0.221551314707783	-3.43184439509745	0.0211788093251338	0.717940195475311	0.505131013113479	0.164554173516397
cg21966656	-4593	MIR598	NR_030328	0.156320723866125	5.06041868293164	2.31058199846067	0.0228701402914191	0.221551314707783	-3.45197525329671	0.409866466784082	0.940152033343454	-0.130317489821073	0.125345098170033
cg24701032	1492	Mir_384	.	0.189920395728942	3.81082084016106	2.30960991888724	0.022926115210816	0.221847613191706	-3.45355558897383	0.360421482736273	0.924440234905752	0.0619036715138801	0.0497679761913287
cg00057966	-15	MIR142	NR_029683	0.167174020811944	-6.09419978398198	2.3070133316207	0.0230762261014068	0.223053167781076	-3.46776785323418	0.304768308560448	0.909099420241577	0.105847943183883	0.076119693430486
cg09565159	-45625	MIR153-2	NR_029689	-0.420130646983035	5.8802817826028	-2.30554532479751	0.0231614755129062	0.22332100793173	-3.47360946255203	0.759813151156048	0.987570711242766	0.0328550772478132	0.0739598258591378
cg01397050	-325901	MIR1973	NR_031737	0.232078320879946	-0.451659461906564	2.30544355952474	0.0231673954506017	0.22332100793173	-3.46793090553633	0.473886052696441	0.952227231666124	-0.0934867770226549	0.104119165712257
cg01637548	-439	MIR647	NR_030377	-0.0788713713800125	1.63325619450882	-2.30483548604614	0.0232027963805067	0.22332100793173	-3.45901305951155	0.121003479881287	0.81855795749998	0.124074172766705	0.0596752802950618
cg06392565	700	MIR300	NR_030582	-0.181281808978267	3.83868552914768	-2.3042782541765	0.0232352792455342	0.22332100793173	-3.46575298340384	0.857929448159449	0.995133572702427	0.0281004994886778	0.101151410093893
cg14044789	-6634	MIR4799	NR_039962	0.370563993909646	2.97905380891869	2.30411318786461	0.0232449091884674	0.22332100793173	-3.46525286809237	0.333412969090187	0.919531857505095	-0.0983831469724477	0.0801391144807178
cg01362358	3106	MIR4737	NR_039890	-0.247813608257483	2.28202992343548	-2.30390121988865	0.0232572805239041	0.22332100793173	-3.46946712844479	0.0479041512238121	0.739143025303035	0.383981778269921	0.145403545030885
cg17188567	97181	MIR4699	NR_039848	0.254652552907216	3.42859029240747	2.30274719345594	0.0233247361314012	0.223722880698336	-3.47764228586199	0.898590364972693	0.996102975438684	-0.00884313862292654	0.0709298663654519
cg08545213	-51538	MIR26A1	NR_029499	-0.341967162168706	4.72061829528972	-2.30210339013524	0.0233624428207211	0.223838843604673	-3.48072155165487	0.357380792403485	0.924440234905752	-0.0602115607400955	0.0516365345053243
cg19698099	36899	MIR3606	NR_037401	0.423405176509827	2.49017139838983	2.30193160492815	0.0233929300534428	0.223885457619916	-3.47123799253907	0.823558710050819	0.991385067463045	0.0507360416436627	0.151206736744551
cg02077256	21032	MIR4731	NR_039884	0.284918730493583	1.86863331167654	2.30056309288806	0.0234528739237663	0.224134659064572	-3.47962683437933	0.603350423656529	0.964145373296208	0.0889782867418502	0.122710823879196
cg18490269	33961	MIR4655	NR_039799	0.104424376688075	5.1624615895564	2.30026740070926	0.0234702692886339	0.224134659064572	-3.47640377243705	0.786376705320848	0.989833253661398	0.0435099142294892	0.1091443893638
cg12869679	-359175	MIR4472-1	NR_039682	-0.343735357580148	5.9544372112947	-2.29963716673026	0.0235073834384998	0.22424401363058	-3.48319408087542	0.391799967250247	0.934973928305277	0.0943887723525215	0.0808536799136347
cg23121785	-638	MIR184	NR_029705	-0.165485790214332	3.6968854455578	-2.29837649521362	0.0235817788508547	0.224708379060816	-3.4865696725061	0.0644411630998614	0.763952907426358	0.296266740481917	0.119885687022887
cg24501020	307455	MIR378C	NR_036180	0.247267837082181	3.26942201501658	2.29791961128626	0.0236087918641472	0.224720722558735	-3.48690229697846	0.0149454240785785	0.717940195475311	0.294387632016863	0.0908882016833239
cg15369608	15390	MIR4440	NR_039642	0.120632864623378	6.97011778427599	2.29355316437182	0.0238683331870113	0.226190090795272	-3.49015238258578	0.748990843695171	0.987570711242766	-0.0387199510806974	0.102560796271127
cg08751994	133674	MIR591	NR_030322	0.292274417827571	2.1899211727672	2.293466284723	0.0238735226891241	0.226190090795272	-3.49157026533929	0.25047753837789	0.885330969220207	0.155639821322488	0.100283720877417
cg17369088	-28	MIR423	NR_029945	-0.13629075972223	-0.988981140647586	-2.29340994517313	0.0238768884983836	0.226190090795272	-3.48490534605307	0.667655633084857	0.974277709067382	0.0695553837222249	0.114661735389337
cg21176603	65125	MIR1289-2	NR_031621	0.166403487564653	4.35867238263548	2.29338869810604	0.0238781579385061	0.226190090795272	-3.48336995037327	0.175693054919559	0.862279591143419	0.147008834252723	0.0807226017560545
cg19857151	30906	MIR1537	NR_031718	0.229819835361485	4.69469130211233	2.29314720891123	0.0238925902728354	0.226190090795272	-3.49509942949358	0.582445734821304	0.962346335228675	0.0390920777218648	0.0511138140448117
cg16010809	39	MIR181A1	NR_029626	0.268002583402217	5.59850912954729	2.29090640877566	0.0240268757604068	0.227215195232072	-3.48519677754372	0.862748388289069	0.995216409710954	-0.0146627848401569	0.0795395717860866
cg18241469	-133613	MIR551B	NR_030294	-0.299982136157975	4.40447313109878	-2.28979982768544	0.0240934349943903	0.22754609930811	-3.48625850086527	0.227779511264613	0.883939233666707	0.148082536509631	0.0910304938437808
cg10822495	9	MIR301A	NR_029842	0.361750474942942	1.83925411404953	2.2894593111163	0.0241139491828004	0.22754609930811	-3.5024933119567	0.286444482157694	0.895349027171169	-0.133761819334867	0.0985519942082209
cg19202813	54398	MIR561	NR_030287	0.364402128422571	2.27992482996226	2.28847256620986	0.0241734817679138	0.227747317767804	-3.50322691343118	0.742203808584829	0.986705310460097	-0.0326341290979651	0.0838261502337154
cg01050266	41881	MIR4440	NR_039642	-0.279031979677071	6.53219692209394	-2.28824216332569	0.0241874011087803	0.227747317767804	-3.49766139015368	0.803111563634094	0.991385067463045	-0.019072466290455	0.0669806801736071
cg26055718	7121	MIR1296	NR_031566	0.353338993731751	3.48138817940767	2.2874906481035	0.0242747283744395	0.228182389238509	-3.50246376704455	0.161246844618746	0.851551512159067	0.23267458621629	0.123594380033017
cg13861180	3454	MIR3621	NR_037416	0.130246862202414	0.42274624290829	2.28631344127132	0.0243041979057104	0.228182389238509	-3.50258619789709	0.316052213734931	0.913550857960908	0.175322567913313	0.128963465883787
cg01287820	-2623	MIR339	NR_029898	-0.308001193794555	4.26247286636989	-2.28618574365299	0.0243119483155244	0.228182389238509	-3.49356401552505	0.0870815539439357	0.776926798568628	-0.12404654754954	0.0562711847943719
cg05491166	-104272	MIR4694	NR_039843	0.158070415296255	5.5679975919076	2.28535870197281	0.0243621969842931	0.228270032478879	-3.49230739989275	0.378122135229554	0.931500202321919	-0.103558756153583	0.0928914133032058
cg09496385	108350	MIR595	NR_030325	0.161976071765374	5.25895453229206	2.28482570981298	0.0243946284300096	0.228270032478879	-3.50438798849211	0.938127779629039	0.996102975438684	0.00872765824108262	0.0603368124768001
cg04545398	-11059	MIR936	NR_030760	0.183283513595982	5.36659925189979	2.28474310992789	0.0243996578548035	0.228270032478879	-3.49614003258816	0.783863942697501	0.989619258924811	0.0249362208032204	0.0618859684083495
cg17009813	149475	Mir_384	.	-0.378902613022156	3.59590833714849	-2.28341084307052	0.0244809043157133	0.228785178514121	-3.51147643301228	0.529033756684961	0.9579489717708	-0.0398140372279708	0.0507813047851835
cg14795528	-84146	MIR153-2	NR_029689	0.116581235666427	4.30252855940398	2.28298124781104	0.0245071532642584	0.228785796178515	-3.50639220278401	0.710887318882353	0.98142580323575	0.0650761743509391	0.122897495833574
cg08442550	2210	MIR3176	NR_036137	-0.140902557867907	2.66945025961121	-2.28164395460716	0.0245890224744598	0.229305099660437	-3.51212395001421	0.199077721580626	0.872404062938526	0.0798531919212468	0.0461768973760797
cg17809280	1488	MIR1253	NR_031654	-0.34956085727789	5.52220591781764	-2.28066608783043	0.024649039665072	0.229619731975905	-3.51837232469853	0.0161008653652825	0.717940195475311	-0.411174479593363	0.131869491992181
cg06640123	146726	MIR1915	NR_031736	0.345756704524249	3.47316348467145	2.27945109792269	0.0247237898138741	0.229939614844243	-3.52268787264962	0.977576284124042	0.997797559182251	0.000703503517737951	0.121565944283656
cg07568314	-38292	Mir_548	.	0.332726652368472	3.64656699970572	2.27909085650705	0.0247459913061658	0.229939614844243	-3.51386441744691	0.0839684469224715	0.776926798568628	-0.335456820019428	0.150637341424425
cg02263932	-39585	MIR3194	NR_036162	0.0878240573268195	-1.39515713268688	2.27858257602492	0.0247773461733732	0.229939614844243	-3.51662495794503	0.784298166524195	0.989631390482081	0.0636287607201922	0.158203322588255
cg19643442	143432	MIR591	NR_030322	-0.160957441074528	-5.03049337141825	-2.27839967052919	0.0247886378099424	0.229939614844243	-3.52232333726684	0.74627618297667	0.986705310460097	0.0478626023915124	0.102348780025174
cg21146428	20	MIR543	NR_030619	-0.243206189528144	1.86193743179956	-2.27750808706082	0.0248437443276346	0.230126610330657	-3.52186196446979	0.423590031841841	0.940152033343454	-0.0679933578384022	0.0674367376210663
cg15645203	9925	MIR4297	NR_036179	0.270596322896318	3.10798418099249	2.27682702830218	0.0248859113462458	0.230126610330657	-3.51920504626098	0.0617208956293741	0.751138142074471	-0.130904852559567	0.0542941757452882
cg09147429	23502	Mir_548	.	0.349882162998858	3.42145399121148	2.27615642340549	0.0249274925641264	0.230126610330657	-3.52152641780716	0.00531408454789887	0.717940195475311	0.26905627071224	0.0726496066972415
cg24864189	5035	MIR4689	NR_039838	0.142922764891706	1.67871941262204	2.27614242060622	0.0249283614655458	0.230126610330657	-3.5337141829337	0.834823631977505	0.992744814401121	-0.0170167567733909	0.0736155879695872
cg13219301	12220	MIR3921	NR_037486	0.378440549096743	2.4661544479736	2.27594719507867	0.0249404783684061	0.230126610330657	-3.52029536687897	0.960285772947969	0.997479205128001	0.00595110075492119	0.0550514662865144
cg11615509	33868	MIR4450	NR_039654	-0.242649825987126	3.72061572287266	-2.27476973406626	0.0250346708150658	0.230752060740554	-3.52252242035321	0.259721593464978	0.890668736176499	-0.141290891347287	0.0982885270039193
cg17764549	37598	MIR595	NR_030325	0.209739474218082	-1.15010101591638	2.27323146485158	0.0251095708610511	0.231198556568877	-3.52974521760906	0.0249474417245407	0.717940195475311	0.257589339374455	0.0862217063331587
cg23866687	-47645	MIR1260B	NR_036125	-0.343724865584055	-2.80933973210869	-2.27198188587658	0.0251877124959149	0.231499216799496	-3.54019231997372	0.940402835603332	0.996102975438684	0.0176042505703281	0.124947439300813
cg01559031	33070	MIR3121	NR_036067	0.407715865463354	2.57173393914258	2.27254159848966	0.0251952111668941	0.231499216799496	-3.51430945899238	0.0567413393841326	0.747849040279549	-0.110947132629342	0.0451073034924862
cg09060784	-32450	MIR194-1	NR_029711	0.251823315216598	4.80035854533902	2.27065403478271	0.0252709828364628	0.231795786592065	-3.52519435500589	0.617017585026385	0.965353564540834	0.0511662871564448	0.0731483990719857
cg16908208	4244	MIR3612	NR_037406	0.162556732418793	-0.309576834049522	2.26970605820652	0.0253305788407532	0.231795786592065	-3.52767046895526	0.321434269779659	0.915316023416909	0.116537921523438	0.0866510072965367
cg04582365	-91527	MIR3924	NR_037490	0.292557459814613	2.1117782091196	2.26966544320297	0.0253331349202762	0.231795786592065	-3.52941254744114	0.936451339138194	0.996102975438684	0.017589334984772	0.119316847890512
cg25747655	36945	MIR4642	NR_039785	-0.21396802236816	3.98217131490395	-2.26938844094071	0.0253505739233264	0.231795786592065	-3.5351310649056	0.847805356845858	0.995025493195084	0.0415516770439614	0.140967729074529
cg02649279	-323736	MIR873	NR_030618	-0.274774760145951	-2.7225444078528	-2.26923680241426	0.0253601249693309	0.231795786592065	-3.54532313385964	0.626702071664658	0.967305073914476	-0.129416860417372	0.21711381858145
cg02631684	-195901	MIR205HG	NM_001104548	0.197333283120002	4.21982972861052	2.26811582363522	0.0254308285807296	0.23219914330033	-3.53620028517921	0.88426688740292	0.996102975438684	-0.0131029771701974	0.0882518936869599
cg24289219	-15505	Mir_584	.	0.311952410154438	3.56062460955825	2.26777977951578	0.0254732098199976	0.232343327147327	-3.53434911354017	0.173145495528482	0.859363508225763	-0.154456033373839	0.088447458379629
cg16225800	-22465	Mir_544	.	-0.286049111322607	3.50478336213972	-2.26666254741602	0.0255227488285119	0.232552428846233	-3.54130351400478	0.721133952494832	0.983339133736509	0.0428732910918922	0.0838195026743686
cg15836710	1682	MIR1236	NR_031601	-0.237579721097592	4.3972917605689	-2.26505455708155	0.0256247945959282	0.233111647090932	-3.55335181815553	0.584543766408164	0.962346335228675	0.0595511640733967	0.0782753297730559
cg04601510	154299	Mir_548	.	-0.309708977555302	4.76964272962892	-2.26702045333568	0.0256577442279874	0.233111647090932	-3.51283322561018	0.634288966629257	0.967506982868983	0.0618045005612589	0.092596171628091
cg25966682	-10689	MIR1228	NR_031597	0.136000463124284	2.07613267076227	2.26443580320964	0.0256641570727257	0.233111647090932	-3.54990110040342	0.544388091023279	0.96012160862259	-0.105550077465734	0.140090846764346
cg08723913	-534	MIR568	NR_030293	0.221647825695818	4.50177064801819	2.26282004159658	0.0257671952613106	0.233673125035345	-3.54470526357952	0.798689748446635	0.991385067463045	0.0226842119862136	0.0600645260465301
cg19449565	3736	MIR4269	NR_036229	-0.229083397645463	3.53370487929378	-2.26246343961732	0.0257899848493966	0.233673125035345	-3.53868384364809	0.285789800758965	0.895349027171169	-0.143562964208267	0.105625075761142
cg16953031	-22788	MIR4789	NR_039952	0.362867060885611	2.80701571646057	2.26220989781923	0.0258061988623378	0.233673125035345	-3.5440707558276	0.162211270341559	0.851551512159067	-0.158570065822245	0.0884415679115282
cg20024953	-3484	MIR1228	NR_031597	0.0953790554724449	7.23674256630509	2.26074946276497	0.0258997680425971	0.234277611962954	-3.55781145029788	0.476281210831193	0.952227231666124	-0.14081053503813	0.157718868319203
cg07733567	-31	MIR1180	NR_031591	0.0821400897732038	5.35547622102982	2.25986019624477	0.0259568885028123	0.234551490938546	-3.55463620738886	0.530927697826046	0.957956164941862	-0.0590978674950424	0.0757439406223737
cg11150797	-104596	MIR1203	NR_031607	0.315444108968396	1.42868038971792	2.25943823770623	0.0259840309051492	0.234554196331811	-3.56256102176949	0.201327281404835	0.872404062938526	-0.258097629561489	0.157812221575602
cg13442432	-2164	MIR129-2	NR_029697	-0.0714450385993832	-5.66894751647801	-2.25900726904693	0.0260117785813885	0.234562354225152	-3.55070917968799	0.606606290344415	0.964145373296208	0.0753740430387507	0.104834828986576
cg11684549	-15135	MIR1250	NR_031652	-0.285688642568372	2.46907962890318	-2.25811118877594	0.0260695554333099	0.234788612380265	-3.56209759916859	0.548089292304809	0.960410770360574	0.0475848121212963	0.0572252000347353
cg14220722	4177	MIR3621	NR_037416	-0.167127252408387	3.29438499715756	-2.25778509299193	0.026090609134955	0.234788612380265	-3.5668365029065	0.418189993640511	0.940152033343454	-0.112502017043357	0.110237415332951
cg01569440	-7226	MIR196A1	NR_029582	0.272067526154827	3.18139905758168	2.25699545381836	0.0261416523534674	0.235005924140533	-3.56186325814885	0.389561247290329	0.934973928305277	-0.150234656727457	0.138169146042423
cg06625730	5046	MIR3192	NR_036160	0.28208455588513	3.11244679521277	2.25545493106071	0.0262414857521887	0.235630575185084	-3.55427394102346	0.274306152493715	0.89423096696458	0.0763905220365404	0.0516690008367874
cg08667600	-279794	Mir_544	.	0.345253870998548	4.16381308836904	2.25615139120844	0.0262845679444959	0.235630575185084	-3.55067426938302	0.253674146726353	0.88938559065418	-0.0574097916405813	0.0394175750462298
cg27105619	43602	Mir_340	.	0.276646099029398	4.42643266857428	2.25467685220405	0.0262920360271752	0.235630575185084	-3.56482159870957	0.19984450733092	0.872404062938526	-0.142083690082851	0.086583104866422
cg18301538	40950	Mir_584	.	0.142741226833048	3.8207393850699	2.2541598628459	0.0263256710226766	0.235690280119005	-3.5698564353704	0.290728614731685	0.895349027171169	-0.266058757733464	0.197829743192827
cg07725163	-8027	MIR30A	NR_029504	0.388742854213127	2.75967148176624	2.25316930124674	0.0263902217377725	0.235897956165999	-3.56970454094957	0.49766363802438	0.953346874715425	0.0431020400991348	0.0461784713775405
cg25938735	-54969	MIR4472-1	NR_039682	0.139127091856281	-1.01623565807013	2.25276368306073	0.0264166941829266	0.235897956165999	-3.56250740155287	0.143931817078077	0.840988600785554	-0.180605332146122	0.0962454944028775
cg26841102	-49242	MIR4417	NR_039612	0.204498514419418	-4.37908827484628	2.25256211624039	0.0264298579865545	0.235897956165999	-3.57245490902859	0.275836352807602	0.895008559536882	-0.166409416284526	0.119849606530773
cg10206969	17156	MIR589	NR_030318	0.258845187501316	-3.06808625208375	2.25148556989527	0.0265002618479903	0.236125725801271	-3.58191920584657	0.360569059284849	0.924440234905752	-0.0980006715605978	0.0846239977700372
cg19457603	-1629	MIR4728	NR_039881	-0.207622156270815	4.38889701299024	-2.25134567304179	0.0265094228669085	0.236125725801271	-3.57271953773407	0.279427968927064	0.895349027171169	0.0770451111851388	0.0526540671325197
cg01504784	2503	MIR3940	NR_037505	0.105145424136212	5.17282784818936	2.24950600428516	0.0266301504492224	0.236601815151146	-3.58311664552409	0.443785546995512	0.942217007955323	0.103713354129493	0.0989169073853855
cg02455571	48118	MIR4654	NR_039798	0.418239374638952	2.6807842668403	2.24955810210914	0.0266482669690188	0.236601815151146	-3.57032153372913	0.0509457036931917	0.739474350284234	0.416547487765496	0.159824252562887
cg01533177	-273	MIR382	NR_029874	-0.220999919139724	6.08871847065036	-2.24871186588032	0.0266824142198425	0.236601815151146	-3.581084317655	0.568754867172821	0.961851362191162	0.107806342195542	0.136262928287267
cg13865610	776	Mir_384	.	0.313461822892817	4.56876071539207	2.24799890443436	0.026750987434232	0.236601815151146	-3.57621619392749	0.821456874738491	0.991385067463045	-0.023170639030466	0.0913365635157439
cg14779376	25285	MIR153-2	NR_029689	-0.338455002858907	5.93477967542269	-2.24750108808884	0.0267622708338455	0.236601815151146	-3.5812966295866	0.736908129150461	0.985869302318554	-0.0227998940621459	0.0572114963934777
cg04149930	15841	MIR4717	NR_039868	-0.125162798347309	1.51022474564077	-2.24736378775947	0.0267713396583267	0.236601815151146	-3.57352568844419	0.00440021744626127	0.717940195475311	-0.225357592203596	0.0609460268856651
cg08002926	19485	MIR4801	NR_039965	-0.194309397019766	5.52761918666868	-2.24682206813725	0.0268071470604303	0.236601815151146	-3.58100272137352	0.996622271514843	0.999290762666581	0.00355563859131249	0.0957299391121605
cg17824540	4362	MIR4785	NR_039946	-0.192776759796747	1.55993092968761	-2.2461173978154	0.0268537882186164	0.236601815151146	-3.58895995100483	0.44413374461673	0.942217007955323	-0.114003138766114	0.118467370472682
cg07737682	1366	MIR4717	NR_039868	-0.130898524669773	2.26223627108004	-2.24600677554243	0.026861116607847	0.236601815151146	-3.58433473317759	0.855747605611699	0.995133572702427	-0.0263058884910011	0.134178088945724
cg05346256	67640	MIR4302	NR_036188	-0.291459572624086	-4.13055385872097	-2.2459382584497	0.026865656535613	0.236601815151146	-3.58774589761742	0.814883021462143	0.991385067463045	0.0222464579054548	0.0635251157885848
cg07935355	-363	MIR4750	NR_039905	0.260862355674381	4.74877166175014	2.24588619511502	0.0268691066904137	0.236601815151146	-3.57694280245808	0.860306457520502	0.995133572702427	-0.0133897874222753	0.071060901377544
cg18436714	-195	MIR517C	NR_030214	-0.223449888709864	2.88477418485497	-2.24560420173585	0.026887800691816	0.236601815151146	-3.59061262101106	0.550191701190984	0.960813071443324	-0.0713895642742842	0.0962135723857089
cg13393782	55266	MIR4251	NR_036215	0.0761095663827097	-0.662478553151371	2.24388531453863	0.0270019963553702	0.237367650053546	-3.59594268834483	0.295569731107945	0.898270907820116	0.0661753707452083	0.0467193401001707
cg21254731	-43	MIR939	NR_030635	0.150040090117949	2.43302180740864	2.24323448013674	0.0270453458248707	0.237509780721327	-3.59430998619204	0.408918224151037	0.940152033343454	-0.0904290065497594	0.0867954749991005
cg07491589	-2742	MIR129-2	NR_029697	0.23332637608051	-3.90930169533977	2.23952899962823	0.0272933163907102	0.239345654734068	-3.59652691916406	0.752635958204364	0.987570711242766	0.0386060827828871	0.0845464052978888
cg12498580	-2129	MIR200C	NR_029779	0.225225957673549	-3.9868303595749	2.23900092074529	0.0273288169862186	0.239345654734068	-3.59982429388161	0.623493567381087	0.966455224703445	-0.0524297664418094	0.0870883756227722
cg17967602	-711	MIR1251	NR_031653	0.345434421241777	2.17089156757609	2.2388856478218	0.0273365716897002	0.239345654734068	-3.59874065003983	0.143050212792119	0.840988600785554	0.134431446108378	0.0683731991630714
cg12085600	204621	Mir_548	.	0.38505963749082	2.82619787593774	2.23860133107208	0.0273774820314922	0.239463901893072	-3.59611977548326	0.900239625750732	0.996102975438684	-0.0106922321093049	0.08768590105849
cg00716016	256052	Mir_548	.	-0.178177070894319	4.64103378485788	-2.23757670071618	0.0274247631339679	0.239618298599947	-3.57648048388654	0.688138472640022	0.977294999466079	0.145338785784026	0.255043258415619
cg03533051	18184	MIR4655	NR_039799	0.150655328842869	6.17693567194787	2.23720312085252	0.0274499790453819	0.239618298599947	-3.59979327482709	0.966499984531387	0.997797559182251	-0.00076277014457944	0.0612351211754482
cg24331722	6282	MIR4470	NR_039680	0.372178738203645	2.84296898760974	2.23653197401444	0.0274953311337925	0.239774654138801	-3.60069859387083	0.0518080122865575	0.740266601266755	0.126872529656192	0.0488570010995066
cg01782066	60495	MIR3156-1	NR_036112	0.191090539235782	1.63309011929413	2.23582496319041	0.0275431776224244	0.239952428778409	-3.60005192261431	0.578976291018058	0.962346335228675	-0.0717232366808635	0.104544907457244
cg08333835	294	MIR2053	NR_031745	0.328075150714948	1.75527970059988	2.23460808446598	0.0276256997572974	0.240431637927555	-3.61155953916012	0.0316621040485687	0.720561238296018	-0.278186503044891	0.10009464265234
cg07533417	6500	MIR604	NR_030335	0.167765991617401	4.04161005416446	2.23396623192536	0.0276693138303798	0.240571606218765	-3.60703821664882	0.982928881682665	0.997797559182251	0.00309673306396727	0.212100084978372
cg09322899	-6718	MIR2467	NR_039948	0.15834238699587	6.32263861432248	2.23336384375092	0.0277103010893165	0.240688480038218	-3.60401593784376	0.690595781517651	0.978314881385989	0.0477814848053416	0.084497494104539
cg16227748	-40426	MIR4777	NR_039937	0.17465880363829	-2.49587618151863	2.23079180996818	0.0278859038407525	0.241824482289532	-3.61851392163695	0.98340045214685	0.997797559182251	0.00128317694336341	0.0834492340943276
cg11802274	-21178	MIR1324	NR_031714	-0.237234591185476	2.96496405067359	-2.2303891425876	0.027913483465437	0.241824482289532	-3.61788333518061	0.885634455993644	0.996102975438684	-0.0164259588093786	0.112354420491975
cg21428990	-63603	Mir_598	.	-0.131416329387413	-3.74842374365661	-2.2302340370225	0.0279241133703522	0.241824482289532	-3.61956837246436	0.277363111683377	0.895349027171169	-0.109190086842268	0.0788978083476899
cg17517296	-14769	Mir_548	.	0.0722673492214894	-0.71217910651023	2.22875108806918	0.0280259237489482	0.242465863087435	-3.62421582687697	0.5422471048874	0.96012160862259	-0.0790860540013678	0.10437932103415
cg20777829	36490	MIR620	NR_030351	0.184534547097986	2.10272132536078	2.22741153315927	0.0281181685019651	0.243023300069408	-3.62423935802839	0.716138105300632	0.982297541399972	-0.0577943497091364	0.132901624075871
cg24928143	-167237	MIR4472-1	NR_039682	-0.335456820019428	4.07451850011939	-2.22691675813814	0.0281523069075075	0.243077922685574	-3.61455931065963	0.687190778186051	0.977246591584961	0.0261717785904459	0.0457908342749428
ch.2.11889418R	5145	MIR4262	NR_036226	-0.339467455945683	-3.04017856332864	-2.22600702524317	0.0282151711086106	0.243370043456913	-3.6259108718719	0.0886039490414413	0.776926798568628	0.332726652368472	0.145990955743823
cg17083685	-829912	MIR622	NR_030754	-0.275425051209364	-4.12572719494063	-2.22562158122627	0.0282418429921389	0.243370043456913	-3.625474614955	0.248143009310569	0.883939233666707	0.0878706057643694	0.0563469426169185
cg02362017	-552	MIR2964A	NR_039815	0.390220085412307	3.21935340871976	2.22324443688762	0.0284514725880255	0.244934943324303	-3.62961106001489	0.952280415246542	0.996649451242578	0.0140430729490223	0.115773595999534
cg25919948	-40162	MIR4283-1	NR_036270	0.126642647403581	1.87687472761461	2.22088884820746	0.0285711393256061	0.245397759101869	-3.62763427729913	0.134214674332279	0.830673203555109	-0.284151169135692	0.147665525816187
cg01931222	1465	MIR3198-2	NR_039851	-0.178875081389047	5.91023265635492	-2.22068965281609	0.0285850723274832	0.245397759101869	-3.63632583183468	0.818808023947134	0.991385067463045	0.0430128856127773	0.125196483184011
cg01169075	64029	Mir_548	.	0.310592232227944	2.44828899393503	2.22062658593414	0.0285894848667547	0.245397759101869	-3.62705074278282	0.489400303498779	0.953346874715425	-0.131268593932936	0.151725770634483
cg23089673	1835	MIR581	NR_030307	0.336877060419389	2.64928457491971	2.22066632480629	0.0286314630495437	0.245516902970474	-3.6268161991758	0.94284663288156	0.996102975438684	-0.0050541348742733	0.09822387351851
cg26984263	23049	MIR1204	NR_031609	-0.145609981678082	5.87682565165669	-2.21951998132626	0.0286670065144447	0.245580689140409	-3.63042246305422	0.433197188578422	0.940152033343454	-0.0688054899886497	0.0697389464970684
cg11350447	64147	MIR9-2	NR_030741	-0.28862203710648	3.36935922968945	-2.21855812670439	0.0287345370581009	0.245918104616734	-3.63128731979524	0.224893225409189	0.883939233666707	-0.201367828634597	0.129813552253241
cg02278319	2733	MIR3176	NR_036137	0.131808677821501	2.2932115302076	2.21794490197637	0.0287776632798051	0.246046205224008	-3.63337412995277	0.480542741473099	0.952798383252085	-0.0774889332610568	0.0876793565913148
cg13386839	-1418	MIR4632	NR_039775	-0.201748160991087	5.92256440796315	-2.21670443811031	0.0288650742467403	0.246379791919365	-3.64939657772993	0.714637983119123	0.981958689720324	-0.0477704513506721	0.109188446005243
cg23236366	-481	MIR1231	NR_031599	-0.260847836511359	3.47395394053574	-2.21659109842947	0.0288730724336724	0.246379791919365	-3.64677194005285	0.244505697931036	0.883939233666707	-0.108826494753166	0.0732455589096099
cg03119288	186	MIR638	NR_030368	-0.155572366524198	-4.26642239416121	-2.21594178671683	0.0289189305752827	0.246409022578545	-3.63855479066045	0.43855154885757	0.940152033343454	-0.163447602703802	0.167694383435869
cg03157115	-854	MIR4785	NR_039946	-0.328302589872054	5.67507324540696	-2.21574420772995	0.0289328973638805	0.246409022578545	-3.65159211960788	0.569692978313576	0.961851362191162	-0.0430939218652172	0.0612178413236349
cg21471778	1016	MIR943	NR_030641	-0.347063769208356	5.31991164300174	-2.21516895107603	0.0289735956107128	0.24651536362844	-3.64892059186772	0.86055506764645	0.995133572702427	-0.0176074456544243	0.0936509812628809
cg02860921	-139183	MIR153-2	NR_029689	-0.325986939787594	4.09467610133219	-2.21411884214949	0.0290480176658008	0.246894371431725	-3.64733784893569	0.317458899092722	0.914999291527773	0.229150643992081	0.169033438020031
cg03255783	2416	MIR4252	NR_036218	0.197205936398129	2.15604238342876	2.2137435992582	0.0290746518886753	0.246894371431725	-3.65859638142877	0.636440353157122	0.967506982868983	-0.0383985116342023	0.0664224301450225
cg10880177	-20273	MIR4277	NR_036240	0.187979021838485	5.32960001295571	2.21130544126254	0.0292482290423732	0.248127209099279	-3.65441548150893	0.270735580564541	0.89348435702586	-0.139046747552237	0.0990512679499255
cg02197279	5125	MIR3692	NR_037463	0.14650732091009	4.06412978496725	2.21018870921927	0.0293280330016864	0.248562902394506	-3.6584835077118	0.0871273325063027	0.776926798568628	-0.233784331891791	0.106067158503059
cg11607604	31456	MIR3170	NR_036129	-0.192613546471688	5.07532531514376	-2.20855237853247	0.029445311881119	0.249315053505056	-3.66198779698478	0.521702387405096	0.957590968137488	0.117702491750796	0.133117738723608
cg03128163	-44516	MIR4297	NR_036179	0.234011033321839	3.3910355017301	2.20725941978609	0.0295382699768035	0.249860022320725	-3.66078230319092	0.591384126408829	0.963273615590398	-0.0811365937396852	0.122498657271498
cg13991019	-151872	Mir_875	.	-0.204922682028671	4.96773335357617	-2.20611220210369	0.0296209642733603	0.249973954536616	-3.64775618155302	0.164536714918622	0.851551512159067	0.16654603993759	0.0891464704749271
cg19821404	-25867	Mir_562	.	0.382824150586968	2.78516082575569	2.20630210200606	0.0296297195342633	0.249973954536616	-3.65508898260366	0.996816723863238	0.999290762666581	0.00301886726203994	0.0629689962692851
cg19615102	11234	MIR3652	NR_037425	-0.225216674439786	4.22952497057145	-2.2058145054346	0.0296424559751741	0.249973954536616	-3.67240056693304	0.22009992278395	0.883939233666707	0.106196290372744	0.0642361120591371
cg03970643	-40495	MIR548AJ2	NR_039674	0.209703838100391	3.93871725835159	2.2053002902491	0.0296796109141451	0.249973954536616	-3.65576134776446	0.918397922847625	0.996102975438684	0.0294811290683709	0.166317690891657
cg04522575	21323	Mir_633	.	-0.12404654754954	-0.139075605123266	-2.20444172275446	0.0297417378190475	0.249973954536616	-3.65499729673741	0.0883044395269574	0.776926798568628	-0.247492036678433	0.112712049221865
cg02695873	19608	MIR593	NR_030324	0.0921411067220035	-0.00264799056503502	2.20411625904086	0.0297653183804488	0.249973954536616	-3.66700804199934	0.394524125113865	0.937035010939102	0.0608922421534689	0.052450552306566
cg23960324	-674	MIR203	NR_029620	-0.233784331891791	-4.58678540965576	-2.20411610145142	0.0297653298021001	0.249973954536616	-3.67037495659436	0.0774048786583263	0.772686900982394	0.3599131565627	0.152375591573159
cg06855983	-1199	MIR181C	NR_029613	0.207939943350299	-1.53066175163841	2.20390545301637	0.0297806004431927	0.249973954536616	-3.66956360729272	0.437648162465632	0.940152033343454	-0.0825449195877771	0.0845154832253569
cg13340231	-43701	Mir_562	.	0.246818537934789	1.75615132584122	2.20274950483552	0.0298645208957805	0.250414202065982	-3.67270524097994	0.865633387719196	0.995383182005992	-0.025242825640316	0.140607427348003
cg10118705	16472	MIR4440	NR_039642	0.269819024289201	5.25111404802997	2.20239408495242	0.0298903653873677	0.250414202065982	-3.67115307288931	0.183699537264655	0.862293304459107	0.0704839666998623	0.0394042629139094
cg01604628	11308	Mir_652	.	-0.210638100053477	6.04822178982115	-2.20160331112613	0.0299479368104615	0.250464792695396	-3.67269801234747	0.964319801515815	0.997797559182251	0.0107408554396854	0.105870196833587
cg05648345	-176	MIR1238	NR_031603	0.106601560417729	5.73084087882716	2.20152378752473	0.0299537317883599	0.250464792695396	-3.67124997585529	0.011910652229109	0.717940195475311	0.646316236487867	0.193189900123305
cg14962025	1109485	MIR4300	NR_036186	0.352688408264854	2.70487390003697	2.2007591933948	0.0300320723568692	0.250879778445816	-3.66987599968056	0.0539630152823433	0.741398541443976	0.136010647419957	0.0528461671519281
cg26707845	34617	Mir_548	.	0.257012415995885	-2.41324236893239	2.19853032304271	0.0301725815888694	0.251759953476275	-3.68158390276744	0.78634555280249	0.989833253661398	-0.0196098940018836	0.0625926140006222
cg02110273	-55505	MIR634	NR_030364	-0.258341523450362	3.14249563071481	-2.19822393754647	0.0301950596524532	0.251759953476275	-3.68042936687183	0.344307112137707	0.922143546002697	-0.0842221638702583	0.0702248369212439
cg13555933	264578	MIR573	NR_030299	0.294950745202353	3.38546194016435	2.19817907249272	0.030267620877876	0.25182527483221	-3.66805300753904	0.432695930267817	0.940152033343454	-0.0864578464989211	0.087531234929323
cg17464820	-16161	Mir_548	.	-0.180655597953822	1.74809017917645	-2.19676426621828	0.0303023494826025	0.25182527483221	-3.68152298017056	0.301137978888712	0.905174977478352	-0.161883043156361	0.123076924461478
cg01983504	-143	MIR103A2	NR_029519	-0.233154333633317	6.0231080349622	-2.19668798775385	0.0303079652849237	0.25182527483221	-3.68030701258193	0.910738151796056	0.996102975438684	-0.0058453673472913	0.0559180850417169
cg03220633	-906	MIR2277	NR_031754	-0.201344945689431	-4.89415224384587	-2.19605798924133	0.0303543819814279	0.25182527483221	-3.6757607811396	0.0329520722677466	0.720561238296018	-0.397179140135807	0.143997194436833
cg05641535	-18384	MIR4251	NR_036215	-0.247492036678433	4.71642896000577	-2.19579040916258	0.0303741153477193	0.25182527483221	-3.6891466549198	0.0569781022833183	0.748683695867121	-0.179035009612624	0.0728602806728121
cg05249271	-96	MIR154	NR_029704	-0.295469909229775	5.8684958123894	-2.19576741866963	0.0303758113610837	0.25182527483221	-3.69189916576188	0.00886576818310217	0.717940195475311	0.595456273194702	0.171108452224165
cg16235809	18757	MIR3167	NR_036126	-0.224604337923786	0.946215772777892	-2.19500876068462	0.0304318240452023	0.252050500954481	-3.68326157338407	0.503047957975088	0.953841721234862	-0.0875746221078877	0.104647615905236
cg03823863	36371	MIR4277	NR_036240	-0.392221610970312	3.36912162738537	-2.19450659242681	0.0304689492682747	0.252119013926311	-3.69168538928511	0.387896230280075	0.934973928305277	0.174315424592165	0.148138924372977
cg22246906	53857	MIR4699	NR_039848	0.370908759430164	3.46147118812993	2.19408870288088	0.0305225869541996	0.252135738217078	-3.676764455713	0.26121470383142	0.891599250812088	0.291656808484423	0.192095968578386
cg20793071	699	MIR4781	NR_039942	-0.269872262031206	-2.32093564764476	-2.1936997646284	0.0305286805943773	0.252135738217078	-3.69248534468478	0.554888613558207	0.961779400478604	-0.0369073173137228	0.0503670023395627
cg19506623	-866	MIR4785	NR_039946	0.154610578240965	3.70547106582035	2.1930733465177	0.0305751261282387	0.252280880178045	-3.68027582835157	0.393213001828264	0.935446558664681	0.187941789903828	0.16145510587383
cg18720617	-178	MIR187	NR_029616	-0.246387915564923	4.75782580231223	-2.19207709896001	0.0306491193783734	0.252652835026629	-3.68249260307527	0.803474022446951	0.991385067463045	0.0345500699896487	0.0934960815457688
cg17948913	-36067	MIR4456	NR_039661	-0.309287413825012	4.96795049753359	-2.1897538635656	0.0308222771100618	0.253840770393704	-3.69563239952862	0.775494668047468	0.988322737624141	0.0468342630646909	0.112241275289097
cg00877708	-40082	MIR4466	NR_039676	0.275554683121093	1.9671123003769	2.18920922886018	0.0308629934829052	0.253936758054262	-3.70075601650376	0.448546167089567	0.94355988151988	-0.0499962704439071	0.0524834314812622
cg21497669	-11397	MIR1228	NR_031597	-0.0749809539751558	-4.07685217765601	-2.18684250076977	0.031040472516547	0.255156772200929	-3.69734328733636	0.125139632859437	0.820083016484933	0.157142280421043	0.0764013785089003
cg22335074	-14785	MIR3664	NR_037437	0.183449226760935	4.72030250594285	2.18590560783859	0.0311109745683491	0.255294685409501	-3.69391664239448	0.307806365118145	0.909099420241577	-0.0964448058817876	0.0743769923440161
cg12448285	-1102	Mir_548	.	-0.214909744781475	6.13017975043096	-2.18584310107151	0.0311156832182557	0.255294685409501	-3.70363975032043	0.849282695221047	0.995025493195084	-0.0312760912621071	0.151180525984524
cg15986238	76319	MIR4297	NR_036179	0.113726247878636	6.6276874955597	2.18498925150165	0.0311800660822472	0.255407325618891	-3.70637590446715	0.582676390842628	0.962346335228675	0.0474057685336969	0.062019969791063
cg25344556	71409	Mir_584	.	0.194343938521437	5.66615027358542	2.18488584710969	0.0311878709584981	0.255407325618891	-3.70644700997172	0.236596340342622	0.883939233666707	0.15876065295471	0.0994053034656622
cg01668279	-1260	MIR483	NR_030158	-0.226187140174019	3.43629465024708	-2.18346300131762	0.0312954390381116	0.256048264339905	-3.70749391395437	0.561706919994503	0.961851362191162	0.0443966615597734	0.0551612990069573
cg04875097	-1061	MIR1278	NR_031691	0.41293630017033	2.56943913392746	2.18356560542197	0.0313339981191257	0.25611701125311	-3.70312804554141	0.659793072773136	0.971971726750335	0.0650609241078183	0.104795187236819
cg12509733	-6162	MIR4297	NR_036179	0.279286659985155	3.74658850050414	2.1827349195347	0.0313735564317228	0.25611701125311	-3.69450853411376	0.0665497548133491	0.765532888659103	0.351727725402799	0.143426827773149
cg09876615	2074	MIR1236	NR_031601	-0.171494658844872	5.53456906255681	-2.18219235332703	0.0313917737528131	0.25611701125311	-3.70548878737394	0.567144976844462	0.961851362191162	-0.0768137879258071	0.108359545199984
cg03805896	-310	MIR941-1	NR_040032	0.28993342958846	2.60767903431757	2.17994906976578	0.0315624795185128	0.256999833796518	-3.71600136667585	0.288983711486513	0.895349027171169	0.154696189232632	0.107778103278233
cg15513657	-36221	MIR2392	NR_039729	-0.233058801389273	5.69912294260456	-2.17971927617941	0.0315800115139426	0.256999833796518	-3.7148444913875	0.64448215163815	0.969340056666182	-0.0457697306433322	0.0812481139339602
cg14310935	-1686393	MIR873	NR_030618	0.182536282470352	4.07680234928131	2.17928225349537	0.0316133773451961	0.256999833796518	-3.70491216695723	0.107338132872579	0.802157234290956	-0.271440048352385	0.130994048789199
cg10633479	33530	MIR153-2	NR_029689	0.231881854791183	4.43794841912933	2.17856699213845	0.0316680523543945	0.256999833796518	-3.70911940838297	0.101200409473769	0.79095633093184	-0.197332774062549	0.0935242162173529
cg07953150	-418	MIR4725	NR_039878	0.109287350606519	3.92345185947039	2.17847395166696	0.0316751704686345	0.256999833796518	-3.71450796664406	0.142224759578931	0.840988600785554	-0.26413346034806	0.140144858569786
cg14178383	13104	MIR4289	NR_036252	0.220014846240237	2.17190710963038	2.17845722756921	0.0316764501028668	0.256999833796518	-3.70519907628141	0.0912778199346158	0.776926798568628	-0.117260642498151	0.0539091956819224
cg23270529	75191	MIR4677	NR_039824	0.261476620499579	2.51479920439783	2.17802639189618	0.0317094307440276	0.257028762375986	-3.71061666980478	0.901133847689479	0.996102975438684	-0.0114852477406987	0.0953493130381787
cg04343971	2201	MIR1914	NR_031735	0.188459473633775	1.0280183902147	2.17720838505934	0.0317721317194602	0.257298319707732	-3.72167815545887	0.205511195455507	0.876354364067449	0.27437956855666	0.16088734440113
cg26024682	-97	MIR670	NR_031577	-0.20147912228332	1.37624408664494	-2.17611618717006	0.0318560178458664	0.257594122594618	-3.72372653884674	0.405058356341422	0.940152033343454	-0.179825559917154	0.171128234546533
cg21986035	36127	MIR4655	NR_039799	-0.251030953107405	5.02303535692856	-2.1759653494199	0.0318676180504443	0.257594122594618	-3.7248331908829	0.176132755494454	0.862279591143419	-0.0692485331691041	0.0399369275471087
cg10047740	1727	MIR3189	NR_036156	-0.11460516376436	-4.50863984539145	-2.17537765133224	0.0319128501378069	0.257624212481863	-3.71527378884525	0.183694265456525	0.862293304459107	0.156812484321628	0.0876654381233568
cg00444740	-183	MIR1208	NR_031613	-0.117260642498151	-0.608575164664991	-2.17515102970591	0.0319303069487134	0.257624212481863	-3.72921853191869	0.97972417755312	0.997797559182251	0.0126719985888133	0.166559779667555
cg22420249	-31661	Mir_548	.	0.264154549817828	0.230480559765316	2.17374321365819	0.0320389381260968	0.258176993311892	-3.72108689327031	0.927699292686295	0.996102975438684	0.0172258674465837	0.106414112762663
cg26876242	2698	Mir_378	.	-0.182304659947466	0.512669166869871	-2.17349774199272	0.0320579123075535	0.258176993311892	-3.73289391975211	0.439518040937774	0.940152033343454	-0.0889012143568268	0.0914123779312273
cg15817705	-196104	MIR205HG	NM_001104548	-0.368057757094004	2.63518810419359	-2.17290333900852	0.032103898263815	0.258290841247084	-3.73543547909599	0.954787794211676	0.997202122714466	0.0143779322266066	0.122716876138259
cg13558509	-15597	Mir_548	.	0.256355948515924	3.4254888559894	2.17255120915421	0.0321311678227948	0.258290841247084	-3.72396652049588	0.111711156031555	0.806111495663304	-0.154636484704109	0.0755706743904318
cg05876425	-107807	MIR153-2	NR_029689	-0.242441888984952	0.560942073211759	-2.17180152392939	0.0321892918763204	0.258520250381699	-3.71157599268827	0.0880508208881394	0.776926798568628	0.116581235666427	0.0510653496511226
cg27160395	-81	MIR10B	NR_029609	-0.167942709074492	-0.403480483656964	-2.17096782712857	0.0322540368089674	0.258802363302807	-3.72410396501091	0.101564935612691	0.791287119381885	0.154610578240965	0.0704995017546795
cg16530787	-36514	MIR1260B	NR_036125	0.363366158451737	3.43553680342501	2.17004136904774	0.032349329579684	0.258918700420454	-3.72779035996521	0.1758429394896	0.862279591143419	-0.208424831430376	0.120119946566451
cg12250841	-51285	MIR4472-1	NR_039682	-0.208472192960607	5.46842196530105	-2.16973309691348	0.0323501340432201	0.258918700420454	-3.72991259089025	0.434507904684161	0.940152033343454	0.0552050843335163	0.0516375000006964
cg18921030	-30419	MIR3130-1	NR_036077	0.334342017369569	3.06195203852604	2.17024135255131	0.0323574297160833	0.258918700420454	-3.71704099422247	0.119597763345022	0.81855795749998	0.11149179708058	0.0534248735897666
cg08415391	44658	MIR218-1	NR_029631	-0.176281231042549	4.47652912644084	-2.16882931816258	0.0324206315019939	0.259059962397446	-3.73371813689452	0.33864701670409	0.919545566177854	-0.0958056419586438	0.0789193418334269
cg07554771	84481	MIR4297	NR_036179	-0.239824213806366	4.96169677927212	-2.16865328116116	0.0324343784461897	0.259059962397446	-3.73724999971944	0.088487084361256	0.776926798568628	-0.392221610970312	0.178728836962195
cg09672452	-4	MIR628	NR_030358	0.139013775513966	-1.60089462574036	2.16792458398633	0.032491337210935	0.259234958931557	-3.73679740420553	0.117876417014564	0.81855795749998	0.183811790795427	0.0876773274970875
cg18141891	-174	MIR432	NR_030173	0.238583855347911	5.50570097597614	2.16761422161669	0.0325156231390462	0.259234958931557	-3.73785005919033	0.359794020698691	0.924440234905752	0.102895796604087	0.0826196568694113
cg12782933	-101124	Mir_652	.	-0.170127953784353	-4.83227032702108	-2.16668007999483	0.0325888151775419	0.259581647239162	-3.7342069554039	0.675790291421486	0.975534863161424	-0.0580659811649882	0.114627811053261
cg26509250	-353	MIR3679	NR_037450	-0.0881469230379487	-0.706795059684389	-2.16583674907577	0.0326550149426639	0.259860015021135	-3.72637073699945	0.170295997258767	0.858131860025901	0.114584972445583	0.0621514184103886
cg21527370	4855	Mir_584	.	-0.133504964759126	0.517764958003851	-2.16547762877296	0.0326832406166431	0.259860015021135	-3.74004005146666	0.0724938508381317	0.770340277228704	-0.171915484553913	0.0742267475662255
cg16295880	13306	MIR551A	NR_030277	-0.109006875566777	1.70549059885694	-2.16358538683472	0.0328323150284594	0.260480706891871	-3.74896132736739	0.655142974577076	0.971587610641894	-0.0636105340014954	0.116957089585393
cg07924507	-125813	Mir_652	.	-0.236064143701626	5.13357064753409	-2.16351888278551	0.032837565072618	0.260480706891871	-3.74254828329353	0.961638681375675	0.997479205128001	-0.0023945094507966	0.116996696285384
cg06371374	39205	MIR1280	NR_031703	0.0931219265484994	1.55341406189223	2.16335207159048	0.0328507368957247	0.260480706891871	-3.74232815606566	0.941422810890045	0.996102975438684	-0.00272623064590192	0.0506686142169158
cg23204276	-29	MIR3653	NR_003686	-0.170185552720521	3.61833628534689	-2.16285951059261	0.0328896575183758	0.260552880685012	-3.74969461820776	0.027393986584946	0.717940195475311	0.159236888275254	0.0541664087245494
cg14906110	-98	MIR377	NR_029869	0.113667706970857	2.60427940535696	2.1617596577213	0.0329767090586175	0.261005872965761	-3.73552228851921	0.153135251817567	0.845026797215137	0.134347743030818	0.0700134275286812
cg10317815	117542	Mir_652	.	0.202110029981843	2.04560429186372	2.16102746594142	0.03303477173834	0.261042855444198	-3.74801567160301	0.275225754683013	0.89423096696458	0.118743662236194	0.080465379766126
cg10941445	-4775	MIR4266	NR_036224	0.154453276543283	4.31500193359304	2.16074179714854	0.0330574492928772	0.261042855444198	-3.73807295109296	0.970403174778467	0.997797559182251	0.0136183763511649	0.148946791462002
cg27648270	0	MIR199A1	NR_029586	-0.236987043556903	5.40008748462646	-2.16048171292615	0.0330781075977529	0.261042855444198	-3.75482538136059	0.244039279137367	0.883939233666707	0.0748980083638611	0.0476240537951048
cg01750716	50956	MIR383	NR_029875	0.281846882376984	3.92000751206477	2.15998955109161	0.0331172303482985	0.261042855444198	-3.74663838727256	0.234138965901504	0.883939233666707	-0.103931410713775	0.0683813895399974
cg10030980	127345	Mir_548	.	0.39303815465887	0.720955116261585	2.1595361900787	0.0331533043111081	0.261042855444198	-3.76159410916903	0.21236654295398	0.881834640646665	-0.157270310823039	0.0985921916337038
cg23617067	-925	MIR194-1	NR_029711	0.344780404340748	4.01274100768111	2.15931147723774	0.0331711973711145	0.261042855444198	-3.75666531396389	0.880393447021325	0.996102975438684	0.0181759660666028	0.0756313564651886
cg19646028	124	MIR7-3HG	BC143983	-0.166272574976746	-1.96339841990423	-2.1590691464974	0.0331905026777872	0.261042855444198	-3.75579491330004	0.047981490256754	0.739143025303035	0.197909296978356	0.0749684680900676
cg01896230	-171761	Mir_598	.	-0.259297207147526	2.27775725222597	-2.15769875786201	0.0332998585484212	0.261667413665562	-3.75334549787887	0.903297692773753	0.996102975438684	0.0210477627520982	0.104057626627063
cg02301512	-18993	MIR4277	NR_036240	-0.335969428836058	4.65880885368683	-2.15741004874109	0.0333703506563303	0.261891558014967	-3.74461012723538	0.614453754987277	0.964656730049607	-0.0623078669523083	0.100680358768643
cg11879096	-161486	Mir_875	.	0.270756760235646	2.1308140986666	2.15659298356839	0.0333883263479828	0.261891558014967	-3.76782126787807	0.735671057585777	0.985836252320865	0.0531630351748668	0.109371155258987
cg11191368	71795	Mir_562	.	-0.268557892145258	4.31451682282851	-2.15617337123026	0.0334219509257894	0.261920185820223	-3.76175473415358	0.243797735575728	0.883939233666707	-0.104045749072997	0.0699198265756716
cg03694587	47026	MIR153-2	NR_029689	-0.252557384698206	3.93797348049909	-2.15485169573808	0.0335280522548062	0.262516237099011	-3.76564833004928	0.0622643221799589	0.754598678513843	-0.271449346897353	0.112825368876706
cg03161309	-4757	MIR4520A	NR_039745	-0.141715771202854	-1.53421685054262	-2.15346080814676	0.0336400254057274	0.26302320356227	-3.77626444801813	0.0990157915943879	0.78760373186604	-0.256849145197902	0.120934914317159
cg06439889	9335	MIR30C2	NR_029598	-0.263328059903326	2.96764771017752	-2.1532998634411	0.0336530031566283	0.26302320356227	-3.76326579054585	0.955264355965748	0.997264031353489	0.00775200173846798	0.0666106817821297
cg16262201	112942	MIR4251	NR_036215	0.238154649513449	7.26012296850373	2.15208886453071	0.0337507912821164	0.26355175533792	-3.77294798704267	0.272387505937966	0.893987451548477	-0.176261266969295	0.126008094947481
cg25250998	-210	MIR4482-1	NR_039702	0.234485610494935	-4.76055140855102	2.14997359006865	0.033922191198937	0.264357707889952	-3.77686413191178	0.127319994706312	0.821165253349291	-0.0790460900265283	0.0403329181736103
cg11035122	-74	MIR323A	NR_029890	-0.30112349919039	3.26035281168868	-2.14954118385429	0.033957321731126	0.264357707889952	-3.77513012439624	0.671784554931879	0.974907980768642	0.0305355089216492	0.0509630041559043
cg19507489	812	MIR1909	NR_031730	-0.182437530575247	3.55057164924018	-2.14909543350153	0.0339935694320865	0.264357707889952	-3.76668871871981	0.152309293778818	0.845026797215137	-0.13215954354836	0.0719329451581585
cg02046995	-776	MIR1281	NR_031694	-0.22948241628025	-3.13923033435215	-2.14889401841248	0.0340099591896119	0.264357707889952	-3.78191113909206	0.38760718474527	0.934973928305277	-0.071169528255314	0.0651742376706898
cg25938287	-996	MIR103A1	NR_029520	0.340631560734133	2.94018279733867	2.14901918264477	0.0340234141059167	0.264357707889952	-3.77423132577373	0.673723139155584	0.974907980768642	-0.0421454067959986	0.0825932234318786
cg13471521	-6831	MIR4632	NR_039775	-0.153469455440768	1.36979550644947	-2.14858000057363	0.0340355254493243	0.264357707889952	-3.77491204246819	0.892359566981502	0.996102975438684	-0.00852354233662227	0.0631282351026914
cg20520561	-130758	MIR4757	NR_039914	0.313680143500881	3.50421530674377	2.14866873758303	0.0340760717513155	0.264437579896088	-3.75288088316917	0.851914802104828	0.995058353267208	0.011226250595672	0.0389971542855838
cg05892817	2966	MIR4297	NR_036179	0.152175539216884	5.81841499795882	2.14676153627895	0.0341839066432938	0.265039020629194	-3.77254247357546	0.93948832400064	0.996102975438684	-0.00488852712210944	0.0857662474505343
cg21956815	4658	MIR1244-1	NR_036263	0.334013861636521	3.66594485468171	2.1461216130149	0.034284132635243	0.265440111492	-3.76156958823695	0.963225703085885	0.997708178468998	0.0107509845257441	0.104119855845441
cg03414202	71796	MIR3612	NR_037406	-0.155890276864152	-1.32081746124087	-2.14538752698445	0.0342963934395134	0.265440111492	-3.79052853793882	0.651211158901908	0.970571136988244	-0.0605310245543149	0.109848948432112
cg00504599	-9822	MIR3186	NR_036152	0.127590510408257	-0.611028700902285	2.14480082450202	0.034344523047338	0.265577382643929	-3.78072962548362	0.592436390648976	0.963525243000265	-0.0506361584193199	0.0766811265136575
cg23536675	384	MIR4522	NR_039748	-0.290258651879152	3.26936994520259	-2.14440594393597	0.0343769496811974	0.265593091347748	-3.79420262774625	0.260015118549064	0.890668736176499	-0.0712229044600724	0.049577406102368
cg16369366	75177	MIR153-2	NR_029689	-0.455049151909781	6.11064036168114	-2.14899019406374	0.0344470232612255	0.265899372134796	-3.72109257362896	0.00746616839887452	0.717940195475311	-0.526464339934277	0.151678811455011
ch.2.34263334F	218992	Mir_548	.	-0.188945402286883	-4.88177762279557	-2.14270561696271	0.0345168798231347	0.266203438565358	-3.78342868337588	0.0188469165403412	0.717940195475311	-0.383287585896215	0.126008213016345
cg27626334	9394	MIR4686	NR_039834	0.136264669365014	2.38554010053584	2.141599914224	0.0346081394691434	0.266671889489748	-3.78359984709569	0.214186823204256	0.883939233666707	-0.0854038598572765	0.053758448144461
cg22505075	6410	MIR4287	NR_036249	0.31371522135582	1.35508125856793	2.14119303045022	0.0346417743959674	0.26669588076825	-3.7880751363538	0.966640269918492	0.997797559182251	-0.00139814508778693	0.114364915915131
cg04830757	82692	MIR9-2	NR_030741	-0.24229560513778	2.54426932429874	-2.14052937174994	0.0346966963418861	0.26688356746074	-3.78740039204015	0.903086411518529	0.996102975438684	-0.0120235989577462	0.102576408155758
cg27331144	77	MIR219-1	NR_029633	-0.103925601821643	-6.4642369033852	-2.13968115968081	0.0347670010937159	0.26718914297	-3.80031448542386	0.549498105141622	0.960813071443324	-0.134931572610701	0.181516811945074
cg00363177	24192	Mir_652	.	0.260888121563691	1.51836785508584	2.13919693582692	0.0348071917125949	0.267262953589327	-3.79576874926885	0.635229094171492	0.967506982868983	0.0291932660013026	0.0438514788921716
cg12446939	-1389	MIR555	NR_030282	0.254701361122803	3.43651548762681	2.13838922164039	0.0348743216457183	0.26754330337163	-3.79685470098617	0.631466594662135	0.967506982868983	0.0557744613897384	0.0829150411118395
cg08936580	88333	MIR148A	NR_029597	0.227644952950156	-2.65885928708309	2.13763352967844	0.0349372295064194	0.267735180701352	-3.79121447113567	0.14895213319156	0.844999838741083	0.139303118680096	0.071872806950104
cg07881817	-80322	MIR569	NR_030295	0.333086769439498	3.0657663028812	2.13705593639461	0.0349853777436138	0.267735180701352	-3.79288804596413	0.11780254888553	0.81855795749998	-0.156441578055262	0.0777749072011027
cg11462252	55653	MIR218-2	NR_029632	-0.305232221058967	4.11242827164564	-2.1366888991474	0.0350160038702535	0.267735180701352	-3.80033010641177	0.0188063880067325	0.717940195475311	-0.380467448196771	0.125037799879814
cg27509153	-22027	MIR3938	NR_037502	-0.30823957864712	4.88335660931439	-2.13941889901792	0.0350218942025229	0.267735180701352	-3.74440061340891	0.382718857805232	0.934436095999679	-0.115528912520814	0.10467224797157
cg08893839	-51497	MIR3141	NR_036094	-0.19142346115773	-3.4958951043621	-2.13499100871206	0.0351579807536718	0.268540590756629	-3.78971381339857	0.130773303538368	0.824746475557748	0.145898733404946	0.0719685463865232
cg22995255	38866	MIR4437	NR_039637	0.288488680813089	3.76434381088311	2.13469945849039	0.0352307521802026	0.268785895993706	-3.78546579207533	0.281356104082469	0.895349027171169	0.149808650161762	0.102781234972523
cg26874534	121099	MIR3612	NR_037406	-0.242731032180424	3.75169679456315	-2.13387445711441	0.0352516178540612	0.268785895993706	-3.81097660217935	0.865054897847527	0.995383182005992	0.0169797301351306	0.0638581618626154
cg12807946	6178	MIR4277	NR_036240	0.221829144857894	3.66231864057753	2.13317445343835	0.0353104321785513	0.268999613231195	-3.80904606698014	0.58500434894335	0.962346335228675	-0.0377482515300812	0.0559642787706132
cg19851526	-50070	Mir_340	.	0.308088392633166	2.43587280846537	2.13141557929122	0.0354585879599751	0.269755277730262	-3.79956196617225	0.577442020237503	0.962346335228675	0.0387610707546412	0.0500527669799377
cg12300851	-81595	MIR138-1	NR_029700	-0.257907335022914	4.85815422888446	-2.13109259262476	0.0354858526073737	0.269755277730262	-3.80220440807093	0.390345793802078	0.934973928305277	-0.0725487529356961	0.0668371535570395
cg24102938	-52	MIR423	NR_029945	-0.109057673741205	-5.31766576500358	-2.13062760771708	0.0355251357898975	0.269755277730262	-3.80465180151505	0.0614489487944537	0.750737725637036	-0.310121176099227	0.128489165934152
cg13650580	56	MIR449A	NR_029960	0.278557676125996	3.85188317942785	2.13053326055956	0.0355331110857784	0.269755277730262	-3.80563043890185	0.836198910993246	0.99282385651472	-0.0139040736164283	0.0607579008900965
cg11199172	2583	MIR196A1	NR_029582	0.325381263193286	2.77672191619131	2.13067439815128	0.0355696860910475	0.269798539117685	-3.80309352495101	0.975406797172507	0.997797559182251	0.00481330597117485	0.0578590495751294
cg21475097	120104	MIR4251	NR_036215	0.23445724679934	-2.24924101058774	2.12866197519878	0.0356916139822617	0.270488571532526	-3.8122111385174	0.0398779662986837	0.726850604724536	-0.217940229036741	0.082048010614873
cg21872288	-45041	MIR2113	NR_031579	0.215547995279923	1.90970663962791	2.12795257401037	0.0357518619461703	0.270710372344572	-3.82336938126017	0.037651179502822	0.725172835227661	0.376170368985104	0.135670305644964
cg03312059	-102822	MIR1260B	NR_036125	0.384892831636511	3.47988919091558	2.12711759004619	0.0358715367133136	0.271381374719424	-3.79778598449072	0.246226158796866	0.883939233666707	0.218088253592962	0.139298337105739
cg07015608	211202	MIR595	NR_030325	-0.265587637570023	3.4722778770895	-2.1260271105603	0.0359158314011765	0.271481431473599	-3.8058474466349	0.578599736191982	0.962346335228675	0.053357768814258	0.0691002031005833
cg04915414	-514	MIR4258	NR_036212	-0.201034911371294	-2.89294815522496	-2.12434962143351	0.0360592137613799	0.271946464405133	-3.81713532272806	0.72463673737045	0.984127418579886	-0.0323232799641812	0.0769691823705016
cg26545580	12217	MIR4251	NR_036215	-0.275077746381858	5.45968882691601	-2.1241660888187	0.0360749311135476	0.271946464405133	-3.82673529459194	0.515754378678786	0.95743107375303	-0.0777869340627018	0.0959324819300885
cg02944076	362	MIR1231	NR_031599	-0.256849145197902	5.90592631691986	-2.12386263014418	0.0361009316858182	0.271946464405133	-3.83366653694069	0.446673004018997	0.942971707919191	0.0955537207494886	0.0916908791373136
cg20341384	72903	MIR4297	NR_036179	0.193611776029373	2.27294802755417	2.12385200465867	0.0361018423792577	0.271946464405133	-3.81896293272866	0.510341309516358	0.956690675017381	0.133140210888088	0.146744778663882
cg09915950	-24277	Mir_548	.	-0.255388319159869	5.86322318666634	-2.12332988220363	0.036146617152415	0.272049216776746	-3.82682031219815	0.0341151878720596	0.725172835227661	0.191346814209073	0.0677258708101041
cg01207916	-1243	MIR184	NR_029705	0.232538125503805	2.35192974437375	2.12259622729066	0.03620961312438	0.272288811945639	-3.82944757070467	0.0923612755724723	0.776926798568628	0.388742854213127	0.172531577630685
cg09283120	78312	MIR1915	NR_031736	-0.260155214124893	5.74884857652462	-2.12121154413187	0.0363287690381651	0.272949943125956	-3.83537921263389	0.150812140589765	0.845026797215137	0.233320414879124	0.120919246720939
cg19179102	162201	MIR4297	NR_036179	-0.34996519303438	4.92972497574174	-2.12043187132663	0.03639601120836	0.27322022846963	-3.83788229934481	0.844939920407533	0.994430729132908	-0.0347090387616573	0.162069370571122
cg18303847	33573	Mir_562	.	0.39320732998682	2.1762472937673	2.11840445167885	0.0365956230731755	0.274454307730573	-3.82797203961344	0.0178728101413374	0.717940195475311	0.461086330074993	0.146235432386336
cg13131339	-3464	MIR4728	NR_039881	0.19014980687053	6.31529086146279	2.11768575299809	0.0366337055134539	0.274454307730573	-3.83654182738749	0.494942223406196	0.953346874715425	-0.0533320124535415	0.0624773955590668
cg04650977	-861	MIR489	NR_030164	0.303528374728472	2.69063287659818	2.11721241685253	0.0366748111242796	0.274454307730573	-3.83203591426999	0.37794669116286	0.931500202321919	0.147916715579331	0.123195433183568
cg24380673	-44059	MIR548I2	NR_031688	0.105141248843961	0.618212896161921	2.11708317641024	0.0366860415918184	0.274454307730573	-3.83848207751465	0.613696744625975	0.964656730049607	0.0497366408239174	0.070479671762417
cg03661570	-109334	MIR4282	NR_036244	-0.170613559749328	6.0384974510273	-2.11621900588888	0.0367612109090143	0.274635319950925	-3.83545010108168	0.146027595549988	0.843255933255616	-0.189528647079671	0.101540740434221
cg24633312	110249	MIR3943	NR_037508	-0.328992599895147	2.72314428334192	-2.11608249584275	0.0367730973154707	0.274635319950925	-3.84790129355734	0.704016997835756	0.980348034970941	-0.0245636372820613	0.0538386713012608
cg15000722	221610	MIR595	NR_030325	-0.319453637411165	4.70458047210877	-2.1151200956693	0.0368569911637438	0.274662435878455	-3.84394923688377	0.541924247835194	0.96012160862259	0.069590003224916	0.0824795928094682
cg14616881	29943	MIR4499	NR_039721	0.116423467949816	4.862695745219	2.11508475837666	0.0368600747136448	0.274662435878455	-3.84331702954788	0.334858773498271	0.919531857505095	0.0688775330021633	0.0526077845431696
cg18627360	-17	MIR124-3	NR_029670	-0.242225529443052	-4.73222861568556	-2.11495926209169	0.0368710273844619	0.274662435878455	-3.82840360538508	0.540199032026667	0.959987622910111	0.0524059366232994	0.061861688242068
cg05712300	96171	MIR4251	NR_036215	0.153417020143418	4.95811461640554	2.11421202751194	0.0369363004276147	0.274896465662363	-3.83712301557199	0.808539042005972	0.991385067463045	-0.0388325606666674	0.140933665313226
cg17355042	-1859	MIR324	NR_029896	0.194283244259151	3.66680926672733	2.11387968439863	0.0369653636018856	0.274896465662363	-3.84338022628301	0.953403073359794	0.996936283405544	-0.00238192379973294	0.0699702540198162
cg06659338	42289	MIR4781	NR_039942	0.0910542362283571	-0.789139517285921	2.11327410487051	0.0370183719225561	0.275056576410966	-3.84646829381118	0.440067109572379	0.940152033343454	0.0563205649619521	0.0532977400280297
cg19325477	-94693	MIR634	NR_030364	-0.145821934158775	5.59164367567216	-2.11148819354803	0.0371750811155262	0.275860963121585	-3.8335018737645	0.959312858135123	0.997479205128001	-0.00268075435961549	0.110321001171574
cg00161247	2736	MIR3621	NR_037416	0.162598356979618	1.94354443587413	2.11132112201333	0.0371897704917861	0.275860963121585	-3.84738889871802	0.00272421399210698	0.717940195475311	0.549845747261231	0.138181417093994
cg19619576	-1280	MIR33B	NR_030361	-0.197332774062549	4.64617620022997	-2.10996447811914	0.0373092360320471	0.276512387148454	-3.84314394509131	0.322468128327584	0.915316023416909	0.0897036490820031	0.0668366767000688
cg10096122	-31297	MIR181A1	NR_029626	0.373542923127193	2.48706504921793	2.10912000928092	0.0373837668990656	0.276707037738769	-3.85373289929654	0.852671826275142	0.995133572702427	0.0279710482710777	0.0975941794838926
cg08004365	-22865	MIR4288	NR_036250	0.259358025410057	4.61207038613133	2.10950830710217	0.0373988340088677	0.276707037738769	-3.82307556014759	0.691450061757442	0.978602306387516	0.0301279105814505	0.0534224142138577
cg10902206	-202889	MIR4472-1	NR_039682	-0.195951696718332	3.79516894376691	-2.10803011630182	0.0374801483830816	0.277050029839837	-3.85765581798736	0.26674033217638	0.89348435702586	-0.155404314787149	0.10975591281313
cg17116969	6038	Mir_562	.	0.223018955637022	-4.66647831553589	2.10690333307964	0.0375800176751572	0.277050029839837	-3.84938473706953	0.209406527172381	0.878908466825899	-0.0838957235317323	0.0522448776006675
cg09514545	-134	MIR525	NR_030192	0.1718324572921	1.46171136045789	2.10658976641531	0.0376078506189456	0.277050029839837	-3.85676718517679	0.236148039981299	0.883939233666707	0.16403829074373	0.102614231669883
cg19235071	148112	Mir_584	.	-0.268765547012445	2.88125354371127	-2.10657331471404	0.0376093114034575	0.277050029839837	-3.85575410320672	0.361925043470476	0.924440234905752	0.0957140732516028	0.0771831444012218
cg05591605	-124804	Mir_544	.	-0.21829160238007	3.71427178156884	-2.10643453326661	0.0376216360782446	0.277050029839837	-3.86220164760857	0.259491738126937	0.890668736176499	-0.151730471950929	0.105498366186431
cg16348316	-131	MIR4783	NR_039944	-0.181156783924187	-5.3267813183761	-2.10627925644765	0.0376354297802572	0.277050029839837	-3.8548697978273	0.33215054187717	0.919531857505095	0.111735147913247	0.0848805744326201
cg17017617	189426	MIR595	NR_030325	-0.158241441913621	2.54526305983754	-2.10559036730223	0.0376966785242834	0.277267320660933	-3.86240325639349	0.813310919837393	0.991385067463045	0.0752840344777737	0.213354019367682
cg21208062	46552	Mir_1302	.	0.284974821243466	2.8690307591232	2.10466169475316	0.0377793824593311	0.277641920882788	-3.85944011681755	0.836414216807229	0.99282385651472	-0.0274101146890907	0.119966278805357
cg14573810	-61776	MIR4311	NR_036196	-0.305271849023434	4.63234517690795	-2.10347188165497	0.0379351638971672	0.278410920233568	-3.85409031238285	0.0838180942465693	0.776926798568628	0.18401769057457	0.0795434424195267
cg02790122	-724	MIR1296	NR_031566	0.466012874605318	3.43571480211012	2.1033311543776	0.0379477461659624	0.278410920233568	-3.85705184139545	0.16409557871651	0.851551512159067	-0.204331439533437	0.114488428930686
cg02509000	-14587	MIR4694	NR_039843	-0.272508913459672	4.01573029235053	-2.10121567433302	0.0380876419093951	0.279202864936489	-3.87153969963483	0.310246368705654	0.909099420241577	-0.322552187466607	0.250047444599298
cg07813285	-46219	MIR4714	NR_039864	0.173921283385333	4.90706232047588	2.1003808823269	0.0381626429378777	0.279518167637196	-3.86758883687527	0.131002488270084	0.824746475557748	-0.254811333530991	0.131300592983324
cg13408795	165867	Mir_544	.	-0.104562984565422	-0.282651610591148	-2.09864002693126	0.0383194583377459	0.280431680867021	-3.8791511355298	0.239938199745893	0.883939233666707	-0.154242977676165	0.102782526860571
cg15490643	44180	Mir_548	.	0.183811790795427	-2.18983440473447	2.09645749981981	0.0385168443549716	0.281640322990579	-3.86648564419704	0.266450654718993	0.89348435702586	0.165886741120483	0.110429436500833
cg25335333	-321936	MIR548A3	NR_030330	0.346180864404134	1.90701169090072	2.09578987951197	0.0385773982810986	0.2818472459701	-3.87988958999601	0.815996756571509	0.991385067463045	-0.0121049549210092	0.0460420368483192
cg19310604	-2132	MIR196A2	NR_029617	-0.132598976081315	-3.77800998625394	-2.09526970578367	0.0386246355189525	0.28195661250176	-3.87773265083928	0.570418902934059	0.961851362191162	0.0426262253937314	0.0540980135454897
cg07641965	-867523	MIR622	NR_030754	-0.156806724971034	3.92944293632223	-2.09439680855488	0.0387040158334804	0.282300242364734	-3.87275484152577	0.04595688246818	0.739143025303035	0.229127695362729	0.0860128300030952
cg00424286	35042	MIR1913	NR_031734	-0.18452350927945	2.43323307211774	-2.09360901364745	0.0387757777592079	0.282587778198464	-3.87247694736412	0.836319991103171	0.99282385651472	-0.0192425457184813	0.0841607893029001
cg05402976	-65741	MIR605	NR_030336	0.255767722399053	5.28597819954303	2.09201272507429	0.0389215388831558	0.283413672300846	-3.87944756829666	0.0633151389091655	0.761000940561607	-0.116277267462468	0.0485265518520867
cg01529068	-4432	MIR4688	NR_039837	-0.317344017574903	4.13853847285054	-2.08984823735144	0.0391199379484794	0.284547405719872	-3.89022324558923	0.500624850921986	0.953346874715425	0.100983533652237	0.108905929187579
cg22542859	-152	MIR377	NR_029869	-0.239288849784555	4.27878720739661	-2.08933150871484	0.0391674304658414	0.284547405719872	-3.89070236892286	0.947728584497822	0.996348068328666	0.0120208156462223	0.093325702553673
cg03344693	66861	MIR1976	NR_031740	-0.119089849712816	-5.69859467654342	-2.08910782843849	0.0391880043188519	0.284547405719872	-3.88737746581609	0.034731935736107	0.725172835227661	-0.221318601555101	0.0810571088832781
cg00484083	4328	Mir_720	.	0.34677421975729	2.79712946553889	2.08822621909003	0.0392691844364135	0.284547405719872	-3.89088062448902	0.0451954474480335	0.739143025303035	0.22309167903957	0.0834572128413511
cg13214504	22261	MIR2467	NR_039948	0.291991779014027	3.5372361330115	2.08820084925517	0.0392715226780637	0.284547405719872	-3.89979984376939	0.153230227312569	0.845026797215137	-0.197413612335911	0.107696960982768
cg00351472	-938	MIR23B	NR_029496	0.220022764975649	3.62388294020236	2.08818892177737	0.0392726220300029	0.284547405719872	-3.87577060390989	0.549274191455618	0.960813071443324	-0.105830202506694	0.1422837755118
cg08061524	-9308	MIRLET7BHG	NR_027033	0.11149179708058	5.10682284871138	2.08688930060353	0.0393925666682158	0.285179989682576	-3.89836866146645	0.164218599353443	0.851551512159067	0.158726539769658	0.0848983889214001
cg17389813	13505	MIR100HG	NR_024430	0.392512605876462	1.68692173882303	2.0861871360949	0.0394575020540361	0.285413619990205	-3.9058496614987	0.198555636003981	0.872404062938526	-0.150849342372928	0.0916545778792624
cg18629132	49203	MIR4297	NR_036179	0.260949314260634	3.23573033523426	2.08570048030495	0.0395025615165844	0.285503211358076	-3.89622811887674	0.260534365949546	0.890668736176499	-0.103618615231177	0.0722086280505317
cg22929280	-83	MIR549	NR_030393	0.277328736359096	4.81321501381648	2.08331597164601	0.0397239843714486	0.286866260692329	-3.89369921838682	0.0531952293206657	0.741398541443976	0.126324393935347	0.0489278451191735
cg22770560	21662	MIR153-2	NR_029689	0.159802810876919	3.75734164342794	2.08106269721675	0.0399342023028305	0.287960386146996	-3.89775645801435	0.0216994143357646	0.717940195475311	0.448144505952883	0.146566414472282
cg17343879	-6	MIR107	NR_029524	0.336264743340417	2.21734081615713	2.08009181585524	0.0400250749372116	0.287960386146996	-3.91439151659351	0.778693536465053	0.988322737624141	-0.0258944669535806	0.0793386910305209
cg15456082	-207024	Mir_548	.	-0.226756180825611	2.82407811355936	-2.07969429015716	0.0400623339117644	0.287960386146996	-3.8976924021396	0.134611805265868	0.831263572023432	0.120765634744115	0.0601515503588733
cg06639923	570	MIR589	NR_030318	-0.145047293374768	2.50177325828068	-2.07967805978613	0.0400638557733031	0.287960386146996	-3.90541960939553	0.249360289653059	0.883939233666707	-0.19929067604056	0.135557581537746
cg10940210	-489	MIR493	NR_030172	0.168520114357867	2.39188518906656	2.07946145200221	0.0400841710439221	0.287960386146996	-3.9135281928621	0.846169089666318	0.994907557431833	-0.0121237174423239	0.0571604919253212
cg20162580	82260	MIR4522	NR_039748	0.124074172766705	4.21308073386501	2.07915525747388	0.040112903626623	0.287960386146996	-3.90120840601559	0.469722801868912	0.951243781895373	-0.188985281440455	0.208418135538317
cg26202753	33686	MIR4655	NR_039799	0.207296403830948	3.69080016820445	2.07888859619616	0.0401379409410092	0.287960386146996	-3.89927399321299	0.368583382759425	0.928420021380239	-0.0510202483477222	0.0448264452140781
cg14601210	55410	Mir_598	.	0.245353373873646	1.67108778071379	2.07850593296452	0.0401738933901973	0.287960386146996	-3.902704812768	0.243261417824856	0.883939233666707	-0.113409027117165	0.0761229043131302
cg26603116	-17424	mir-34	EF609116	0.19221807938784	4.32125610445502	2.07774301125416	0.0402456550738597	0.287960386146996	-3.91396654897692	0.304454840346376	0.909099420241577	0.185979389690212	0.133661570681437
cg02041677	53239	MIR4682	NR_039830	0.189097170224499	0.420673583812993	2.07756580038307	0.0402623396019023	0.287960386146996	-3.90720521410298	0.863006274846736	0.995220819674344	-0.0207511391292423	0.112830105264041
cg00338529	63327	MIR3679	NR_037450	0.31124976149867	3.5726623087109	2.07749344433224	0.0402691536861079	0.287960386146996	-3.90217823121519	0.0859527366712079	0.776926798568628	0.247267837082181	0.107605085864502
ch.11.315572F	11524	MIR4299	NR_036184	-0.371620538268272	-2.91823286069388	-2.07747433435397	0.0402709535215873	0.287960386146996	-3.91859234831015	0.184464293015303	0.862293304459107	0.164838193291821	0.0923102241421082
cg14157855	-2088	MIR4254	NR_036216	-0.137864996352025	-4.45588568097802	-2.07617896826122	0.0403931165062347	0.288597753091969	-3.91113033814359	0.656083284672159	0.971587610641894	-0.0373092660649911	0.0688147488435444
cg15629460	12635	MIR3675	NR_037446	0.223792303142632	-1.78066226607298	2.07582750864841	0.0404263167933749	0.288598983774926	-3.91297596669591	0.0206663073399324	0.717940195475311	-0.394434535667927	0.131634795156853
cg22768615	73891	MIR4297	NR_036179	0.117675315617103	4.64909683417892	2.0754164058944	0.0404651810019411	0.288640613546907	-3.90795975667069	0.072636194067641	0.770340277228704	0.45259848660761	0.188557920765297
cg07281938	-1195	MIR140	NR_029681	-0.247352973923436	5.2837124168803	-2.074304387715	0.0405704684012287	0.28885595017788	-3.9245286210557	0.682431932214534	0.97659518894376	0.0716730971983396	0.123562265615064
cg17026245	-22155	MIR1324	NR_031714	-0.285382009166319	3.89463755321023	-2.07405769152461	0.0405938578466519	0.28885595017788	-3.92398301375826	0.26970500841737	0.89348435702586	0.0908385962036251	0.0608713152115559
cg01182973	-246	MIR658	NR_030395	0.142162062583729	-5.10646167141547	2.07405047879554	0.0405945418652365	0.28885595017788	-3.91700524417458	0.0614010653364059	0.750737725637036	0.114591756556178	0.0458466848135875
cg10101290	-726464	MIR1297	NR_031628	0.28661004406662	2.66192703149694	2.07321950890768	0.0406734132270116	0.28918168004689	-3.91127694646989	0.859610026039122	0.995133572702427	-0.0158473176997062	0.0835867494471588
cg11775807	132998	Mir_652	.	-0.159824541414191	5.88033705106276	-2.07277651239295	0.0407155140015041	0.289245659630198	-3.92425175022024	0.846366466687696	0.994907557431833	-0.0151122981667882	0.0713623368157997
cg06586197	41193	MIR4274	NR_036238	-0.271440048352385	6.43133550299804	-2.07215557394669	0.0407745888130051	0.289430021972412	-3.92029792580624	0.744661772834705	0.986705310460097	0.0421007372773989	0.0894916292237545
cg19116912	17	MIR100	NR_029515	-0.222571242660046	4.70755085189367	-2.07136891282649	0.0408495359785595	0.289613922994542	-3.91725215772493	0.840241680269572	0.99282385651472	-0.023327634171472	0.105056180068024
cg08087655	229	MIR100HG	NR_024430	-0.219618979997852	2.888249267148	-2.07118803953976	0.0408667849682159	0.289613922994542	-3.92582040240652	0.474329614715367	0.952227231666124	0.0954068061947604	0.0971216074512305
cg01868762	-53055	MIR1257	NR_031658	0.285448598259515	5.84458719810972	2.07014158029804	0.0409667035958385	0.289660805933941	-3.90775456881397	0.36202330333822	0.924440234905752	0.173893137476737	0.140253899206444
cg03212952	-14758	MIR196A1	NR_029582	-0.152650410173383	-4.30426084089001	-2.06990302027032	0.0409895113012078	0.289660805933941	-3.92538626225034	0.117314927856063	0.81855795749998	-0.089432032149057	0.0444008217431504
cg03261945	81657	MIR4306	NR_036191	0.181808083252901	6.26149671494303	2.06972196527961	0.0410068284820494	0.289660805933941	-3.92655003729531	0.882887912546142	0.996102975438684	0.0208148138391302	0.0881343591286576
cg25644224	129629	MIR595	NR_030325	0.0985999353803885	0.543403435340388	2.06934625588646	0.0410427836432134	0.289660805933941	-3.91176820919811	0.607549373350167	0.964145373296208	-0.151795492690777	0.240257773806329
cg20616779	90708	MIR153-2	NR_029689	0.0996935328133463	5.78307813503418	2.06920592367917	0.0410562203011748	0.289660805933941	-3.92451168016827	0.544123793779865	0.96012160862259	-0.0872337421680175	0.115700285433276
cg24167422	-1149	mir-34	EF609116	0.224473684672228	-2.74222606052226	2.06850874850433	0.0411230301531491	0.289660805933941	-3.9276233554182	0.321115027120492	0.915224146705492	0.162495268260943	0.120745137322094
cg09145126	619	MIR3613	NR_037407	-0.110558884174206	-0.379977522849516	-2.06842545714648	0.0411310181571901	0.289660805933941	-3.92954703628605	0.550380291794493	0.960813071443324	0.0418437354294933	0.0505955447306743
cg00782708	46178	Mir_548	.	-0.164904696824735	0.721285256299814	-2.06834644549315	0.0411385969517076	0.289660805933941	-3.92113397665781	0.339563491013803	0.920300502215333	0.171932120560969	0.132562267142772
cg27313201	315	MIR190B	NR_030600	-0.223176324616985	2.74282038895332	-2.06703355995227	0.0412647046853297	0.290212782099383	-3.91604106510204	0.461104974614367	0.946256077337316	0.113621843318744	0.112421067753241
cg09541576	-96589	MIR548AD	NR_039629	0.393137519876515	2.86233186756637	2.06710153195442	0.0412834159017548	0.290212782099383	-3.9134697153277	0.447407728643368	0.943172191287273	-0.0599294512479441	0.062746150395057
cg10551809	-522413	MIR1297	NR_031628	0.179339467521974	1.4074786555275	2.0656822152015	0.0413948534385573	0.290762242239641	-3.9276856605864	0.962662180916049	0.997479205128001	0.00552016761342463	0.0529845702239029
cg20423745	40955	MIRLET7I	NR_029661	-0.221870735460091	3.28533425689758	-2.06512748452372	0.0414483818937232	0.290904386335224	-3.94033110097712	0.0584550135082244	0.749090157980115	-0.131605034112715	0.0538809213460758
cg22333214	-62	MIR137	NR_029679	-0.145035678691097	-3.94302885753849	-2.06399340407397	0.0415579995325923	0.291046922308602	-3.94172814230831	0.0329543626030023	0.720561238296018	-0.195837742008635	0.0710018658785333
cg27483791	-126524	MIR153-2	NR_029689	-0.148289051332665	1.89866615077811	-2.06388311135811	0.0415686734539073	0.291046922308602	-3.92729983570354	0.184574357624467	0.862293304459107	0.0923593976587771	0.0517343907272525
cg13706317	162869	MIR4465	NR_039675	0.311872823887554	3.96328946612969	2.06437153405855	0.0415725314490424	0.291046922308602	-3.91379287450402	0.860042269124792	0.995133572702427	-0.018012444647133	0.0953702478650807
cg15897613	47608	MIR3115	NR_036057	0.324902046426925	5.18297758046151	2.06318933061678	0.0416358702719706	0.291046922308602	-3.93627689904955	0.210582526918302	0.879414476617251	-0.194919738794914	0.12170540209219
cg00552574	-1143	MIR3911	NR_037473	-0.317895333504684	3.81195293329563	-2.06302415671079	0.0416518821004182	0.291046922308602	-3.94163370336812	0.305889892912651	0.909099420241577	-0.077743054678245	0.0597095968924038
cg09559242	-706	MIR922	NR_030627	0.352123004347435	4.91477770590698	2.06291984373939	0.0417131607180148	0.291046922308602	-3.93127463906693	0.600783282867509	0.964145373296208	0.0305901209317365	0.0419073518143065
cg26330809	29679	Mir_548	.	-0.161815868293969	3.1352654988138	-2.06181936519628	0.041768833736459	0.291046922308602	-3.92909502268854	0.232298342008934	0.883939233666707	0.0985688247146718	0.0611678155668135
cg13932217	107729	MIR4427	NR_039625	-0.176338994951362	2.93753471784092	-2.06162699578911	0.0417875335287078	0.291046922308602	-3.93906445198693	0.564277510739287	0.961851362191162	0.0305433027278428	0.0381862936162933
ch.11.2007778R	-25335	MIR1260B	NR_036125	-0.289983831615023	-3.88528820979941	-2.06158352098335	0.041791760611709	0.291046922308602	-3.94112067721281	0.375171117747946	0.930526604280884	-0.0681704083754079	0.0607570209841327
cg17164827	-1215	MIR568	NR_030293	0.23500536259135	3.92179488321743	2.0612174224125	0.0418273711796992	0.291046922308602	-3.93672472666414	0.432832487870195	0.940152033343454	0.144457696196256	0.134650318338917
cg09065658	17380	MIR3177	NR_036138	-0.15828274582412	3.96824730806401	-2.06112858052098	0.0418360167980306	0.291046922308602	-3.93196188346801	0.00925205447911953	0.717940195475311	-0.355803510057664	0.105409925894218
cg00283187	99888	MIR583	NR_030309	-0.1666204294258	2.35214713376615	-2.06025093903524	0.0419215066861456	0.291046922308602	-3.9328349952136	0.322695232974725	0.915316023416909	-0.0941580000316084	0.0749595312358601
cg10513595	1064	MIR3660	NR_037433	-0.229513085024957	-2.55203983246512	-2.06021694388852	0.0419248211241721	0.291046922308602	-3.92967903791307	0.543062224977809	0.96012160862259	-0.0902089979273413	0.119313903614948
cg18285788	-108578	MIR153-2	NR_029689	0.299357016633728	-4.60775442469832	2.06011250376515	0.0419350051712669	0.291046922308602	-3.93517147730081	0.883985782815826	0.996102975438684	0.0239102934434649	0.10203043533222
cg09890980	-200655	MIR205HG	NM_001104548	0.301627079065263	2.59182343817505	2.05935772091519	0.0420086678791496	0.291326777720642	-3.94755557372426	0.360374827711298	0.924440234905752	0.13621133564281	0.109497975061154
cg01573807	81	MIR1260A	NR_031661	-0.207789253008859	4.64315779146	-2.05897441084272	0.042046119385288	0.291355266604795	-3.94076900706488	0.916064930153624	0.996102975438684	0.014126697137472	0.0779968011904137
cg25541666	114265	MIR9-2	NR_030741	0.338815445321378	3.58947373766149	2.05858950070532	0.0420837560732987	0.291384992526533	-3.94377980721402	0.144075494556944	0.840988600785554	-0.132998981891249	0.0709018115590184
cg24873508	4524	MIR26B	NR_029500	0.205344297133395	-5.96661433259951	2.05763003591274	0.0421776989234606	0.291804222639112	-3.91858065371845	0.0454818217899189	0.739143025303035	-0.284702156864294	0.110169121742756
cg15759721	4	MIR21	NR_029493	-0.204521982444854	2.15206259993967	-2.05705354114212	0.0422342310647197	0.291905914793207	-3.94734593817844	0.361835020073057	0.924440234905752	0.171337560568033	0.138140369463877
cg02135488	1114	MIR1913	NR_031734	0.157142280421043	4.7767818858841	2.05679901970272	0.0422592105989251	0.291905914793207	-3.94935059029403	0.135698732692724	0.833264600329598	-0.363912571270088	0.189851982867603
cg04876407	-103024	MIR3679	NR_037450	0.0963932164823172	0.720777174437676	2.0550732870562	0.0424289141888989	0.292846644693996	-3.94537957692559	0.527053877627862	0.9579489717708	0.0575418585907187	0.065881775971601
cg22007739	10907	MIR555	NR_030282	0.425578183749316	3.42813995098324	2.05498100747442	0.0425159853126324	0.293143193113554	-3.94311293639801	0.436822840753508	0.940152033343454	-0.0775424251300242	0.0792445153685917
cg26442397	3820	Mir_544	.	-0.215545663259878	1.83815018138272	-2.05395722601043	0.0425389756086046	0.293143193113554	-3.95985419537451	0.591200080248227	0.963273615590398	-0.0792737596167439	0.119622983182746
cg05054522	10533	MIR1237	NR_031602	0.182035218916139	5.0319191014643	2.05019956466597	0.042911343922562	0.295476220012094	-3.94135880775522	0.293274819968774	0.896441374082649	0.137340794739461	0.0965156433707285
cg08380440	40738	MIR4686	NR_039834	0.22866347973132	0.300059346998342	2.04977365453308	0.0429537257086981	0.295490109326866	-3.95905233136668	0.764517432598652	0.987925661941292	-0.0607665605716034	0.173263414365681
cg10838469	17449	MIR4686	NR_039834	-0.19106570297892	3.28102777129813	-2.04949981210302	0.0429809943870962	0.295490109326866	-3.96086947696718	0.0179183303552622	0.717940195475311	-0.296012491770904	0.0965341930663974
cg12950911	-629795	Mir_544	.	-0.114160357518449	-5.88779057285155	-2.04886539007195	0.0430442259093645	0.295692174525178	-3.95523090838322	0.078892446194035	0.776077229297432	-0.237579721097592	0.104889182626888
cg09549949	12963	MIR4269	NR_036229	0.176277638916933	4.78276503436485	2.04748119528665	0.0431824626981334	0.296081286021836	-3.97092744360695	0.931820760818955	0.996102975438684	0.0270308724092644	0.17431934610938
cg10134156	-66	MIR1260A	NR_031661	-0.271893126716132	4.75711992323419	-2.04674763158981	0.0432558764629876	0.296081286021836	-3.95852039384541	0.424463135505835	0.940152033343454	-0.122312443521248	0.121549639257395
cg11412164	26	MIR519B	NR_030191	-0.154636484704109	3.27185366570625	-2.04624989721791	0.0433057497621244	0.296081286021836	-3.96410363610378	0.960019822975753	0.997479205128001	-0.000873590827254531	0.0377615527457002
cg09753043	-6023	MIR129-2	NR_029697	-0.186869971800544	-4.33334012421917	-2.04623140027775	0.0433076041169876	0.296081286021836	-3.9707304155878	0.639828954657138	0.968157365025321	-0.048507697130402	0.0848236147893007
cg12248186	-13420	MIR4284	NR_036247	0.19689536673375	4.70882571614113	2.04594344706948	0.0433364807767307	0.296081286021836	-3.95952743083312	0.458313576555722	0.945734080042106	0.078527271012776	0.0772358910791133
cg24805739	-3507	MIR620	NR_030351	0.284571468850737	3.48760865339045	2.04566147402103	0.0433904219241166	0.296081286021836	-3.94372908422744	0.77656199356075	0.988322737624141	0.0267916702886781	0.0644906816381567
cg02614016	263	MIR4678	NR_039825	-0.189918449672766	4.91000418881075	-2.04530012221681	0.0434010546274463	0.296081286021836	-3.96505131414888	0.828538527428381	0.991385067463045	-0.0227511511969563	0.0941145599711187
cg20847701	44375	MIR1204	NR_031609	-0.178047981189129	1.73325050552598	-2.04525747936097	0.0434053378255077	0.296081286021836	-3.97276350917475	0.0921393069044816	0.776926798568628	0.276646099029398	0.12269877998657
ch.3.44023473F	-107234	MIR138-1	NR_029700	0.17619313816221	-3.48186860432095	2.0452525968352	0.0434058282666482	0.296081286021836	-3.97755554650852	0.149993723502976	0.844999838741083	0.11044914423035	0.0571285367492772
cg16020638	-250	MIR548K	NR_031624	0.122506001583407	1.70281230447577	2.04396285455785	0.0435355470961663	0.296734485589938	-3.97802592142568	0.216791466965294	0.883939233666707	-0.102829526849634	0.065105608550183
cg17540499	-213	MIR592	NR_030323	0.34841766410374	0.653320107942926	2.0430731860731	0.0436252211147283	0.297113937724471	-3.97709279319045	0.124875451063087	0.820083016484933	-0.291550641276779	0.147784826979274
cg14166392	-2801	MIR3688-1	NR_037459	-0.222621657541307	5.62214304386161	-2.0414783452425	0.0437863691667417	0.29785706209286	-3.97597274949885	0.747169537316299	0.986964084213124	0.0479041326674764	0.102778075758459
cg12986453	-38200	MIR4535	NR_039761	-0.159482356830856	2.07805992767613	-2.04111158332132	0.0438235000740016	0.29785706209286	-3.97571021950457	0.589123639101204	0.96251663326008	0.0511336620795039	0.0679921221380759
cg26228024	152324	MIR4251	NR_036215	0.209442060676689	3.48476862034665	2.04098228455829	0.0438365966870471	0.29785706209286	-3.98217311725027	0.490276768408572	0.953346874715425	-0.0629219931854568	0.072882148851663
cg12011198	15956	MIR4440	NR_039642	0.0853963035734913	5.15067428430767	2.04030972208665	0.0439047743384941	0.297922092762891	-3.97319835024391	0.208305678830149	0.878707059281708	0.236484558304871	0.139501371965579
cg27569887	142220	Mir_544	.	0.268719405924213	3.75124532147859	2.03980787063749	0.0439557061823887	0.297922092762891	-3.96927304879929	0.688894911258881	0.977551855550104	0.065208330772479	0.11470040167224
cg25576789	-126589	MIR153-2	NR_029689	-0.326314907928312	2.36964391685155	-2.03961597416768	0.0439751947237319	0.297922092762891	-3.9829859195673	0.44942359571857	0.94355988151988	-0.0809322909646816	0.0851303312414301
cg05731218	25641	Mir_548	.	-0.151129065889013	5.69258909053054	-2.03926154245634	0.0440112094138593	0.297922092762891	-3.96871879903347	0.0199215014092981	0.717940195475311	0.290342568166488	0.0936602247126333
cg12561497	261	MIR149	NR_029702	0.16059032436219	-1.570981767815	2.03902041918663	0.0440357249901916	0.297922092762891	-3.98054232151313	0.605870286207836	0.964145373296208	0.0871565951987441	0.120989888166267
cg08652108	40223	MIR4642	NR_039785	-0.133351737737252	-5.20999094618146	-2.03869720803103	0.044068604986382	0.297922092762891	-3.98463982737846	0.631107324803194	0.967506982868983	0.0596179673443039	0.0885415057122299
cg02356647	222718	MIR595	NR_030325	-0.229349119911528	3.15046232858301	-2.03853776780614	0.0440848324493498	0.297922092762891	-3.98192836181837	0.20410111069982	0.875520621156123	-0.170985945228269	0.105209470350299
cg00235442	-41180	MIR153-2	NR_029689	-0.297333862433891	4.21283748181678	-2.03577815829823	0.0443665112288611	0.299469600576978	-3.97993246999913	0.894282109253832	0.996102975438684	0.0223126593804538	0.102714017231869
cg19377234	27198	MIR548I1	NR_031687	0.0947808635359254	0.0503816277408886	2.03562325461724	0.0443823681331182	0.299469600576978	-3.99156183756177	0.685787068112917	0.977096488748261	-0.0533158482165363	0.10910786382745
cg23871860	-8933	Mir_633	.	0.344066782226686	3.86884053986934	2.03570579217356	0.0444260989041969	0.299533373630303	-3.97352250710223	0.270866435476947	0.89348435702586	0.107892905139224	0.0724699412866651
cg24089400	2977	MIR2682	NR_039604	0.283632259005641	4.18657897029077	2.03420214411958	0.0446072177893843	0.300403497714621	-3.97003252778483	0.775895645085207	0.988322737624141	0.0173733084309588	0.0417049347039446
ch.13.90643811R	-154263	MIR17HG	NR_027350	0.169982832957167	-6.74430272544393	2.0330765309718	0.0446437631692561	0.300403497714621	-3.9875250337079	0.881690652629588	0.996102975438684	0.0301366752119529	0.12653757054154
cg05250380	2489	MIR602	NR_030333	0.24059506756552	4.82691657268277	2.03293536739137	0.0446582906307271	0.300403497714621	-3.9949111648197	0.182942823146306	0.862293304459107	-0.204496635606571	0.119844215945668
cg11185753	-310465	Mir_584	.	0.282599178464515	0.827652979025005	2.03228569320245	0.044725202241427	0.300622167065838	-3.99002376565044	0.0526686523911451	0.741398541443976	0.214629324949203	0.082948796484248
cg21161931	202458	MIR4473	NR_039684	-0.177154847480335	5.24124842194403	-2.03008343267925	0.044952657522289	0.301455069823048	-4.00005509602136	0.546534498462713	0.960383587302667	0.032002459791493	0.0383445179884524
cg06940756	-34926	MIR598	NR_030328	0.139204725141339	5.28574237986537	2.02998126089088	0.0449632340779961	0.301455069823048	-3.98863317917468	0.108764661426723	0.802166706102288	0.340631560734133	0.158505593381871
cg19419279	-48647	MIR4493	NR_039714	-0.146515783009007	-5.54456908112517	-2.0297310483876	0.0449891444134967	0.301455069823048	-3.99697020937657	0.0342534201633259	0.725172835227661	-0.194724363928782	0.0711252844913916
cg09559882	54	MIR330	NR_029886	-0.128193857528058	-4.95500813274246	-2.02959092564154	0.045003660169124	0.301455069823048	-4.00707226523845	0.0685615488727747	0.76729383684933	0.13675913649121	0.0561706094589849
cg24787924	-1272	MIR518E	NR_030209	0.329806825530768	3.47334682326707	2.02923241221091	0.0450932352760207	0.301455069823048	-3.98933517459929	0.84771581117453	0.995025493195084	-0.0214892228976061	0.102571038664748
cg25272757	97123	MIR4689	NR_039838	0.312277282404914	-3.1533419826204	2.02850954160158	0.0451158190018401	0.301455069823048	-4.00230034202967	0.635814149642745	0.967506982868983	-0.0624883622400739	0.107878354505926
cg27333706	-165	MIR205HG	NM_001104548	0.0995079738511505	-1.20659060109099	2.02849330960428	0.0451175043699235	0.301455069823048	-3.99893085166877	0.0140947960651792	0.717940195475311	-0.283333176498398	0.0890601917549874
cg07739686	-3922	MIR4750	NR_039905	-0.161610146353318	4.18091068026571	-2.02785996466959	0.0451833066330914	0.301455069823048	-3.99478446058346	0.475433453728532	0.952227231666124	0.105145115573569	0.107291115229102
cg04153116	-15335	MIR3141	NR_036094	-0.124691036391071	-4.451891152611	-2.02757435224483	0.0452130075876178	0.301455069823048	-4.00604031724163	0.739380402137974	0.986393319741199	0.0236178425138943	0.0492427524615562
cg12045030	-94499	MIR4268	NR_036228	-0.239405648877726	2.74109945012914	-2.02756819537783	0.0452136480266238	0.301455069823048	-3.99118573244129	0.164193693400887	0.851551512159067	-0.241124184565794	0.135135865797696
cg10880163	-105675	Mir_652	.	0.145898733404946	-0.116671391034333	2.02725691611671	0.0452460374973636	0.301455069823048	-4.00350702060919	0.568131111021589	0.961851362191162	0.101751262611747	0.128413466820832
cg23483562	5	MIR320D1	NR_031723	0.305092742207142	4.03922942271613	2.02705850110375	0.0452666934861433	0.301455069823048	-3.98959101698267	0.288008734754102	0.895349027171169	0.127762847770651	0.0888389481715268
cg26054672	-8	MIR204	NR_029621	-0.297003690743848	4.18683387445063	-2.02676168177134	0.0452976089125271	0.301455069823048	-4.00936700985381	0.66168632400142	0.973205705962701	-0.0310204285811572	0.0583087680558159
cg02035603	5064	MIR581	NR_030307	0.177926342136193	5.21924634880077	2.02604770657859	0.0453720474791288	0.30164822132866	-3.98945263037748	0.336623630464628	0.919531857505095	0.082884275423833	0.0635299920663131
cg17404760	261	Mir_875	.	0.330874714872853	2.58127534475313	2.02607048876746	0.0453956753315619	0.30164822132866	-3.99692967694397	0.140594442191668	0.840380572529342	0.333049852432019	0.168374140603472
cg02938690	65401	MIR4297	NR_036179	0.169845938178083	2.4007425439911	2.02445792201779	0.045538173258557	0.302359747212814	-4.00264272240058	0.284351086307392	0.895349027171169	0.20263477583592	0.13986647936516
cg22275276	-5703	MIR1275	NR_031681	0.0764264504723879	0.492842150032869	2.02413519727637	0.0455719600685828	0.302359747212814	-4.00662628239048	0.548986944296071	0.960813071443324	-0.101837817462261	0.136812136775132
ch.13.53841817R	-57633	MIR1297	NR_031628	0.11045427806711	-4.87233987251706	2.0233728493245	0.0456518571963595	0.302660036556744	-4.00535226891215	0.317818034159607	0.914999291527773	-0.233682342953902	0.184107065884231
cg24652205	470718	MIR3660	NR_037433	0.303329138059804	3.19773087307969	2.02207014496497	0.0458147394695693	0.303330354681861	-4.00030220455105	0.272845010390453	0.893987451548477	-0.0574969897033394	0.0411446771102481
cg13503143	-21389	MIR4266	NR_036224	0.160559275685932	7.21759897685469	2.02174947205109	0.0458223927878298	0.303330354681861	-4.0071603953969	0.75025458891416	0.987570711242766	-0.0470501817991012	0.125352549931599
cg20727555	2562	Mir_616	.	-0.218505635982915	5.00196747845393	-2.02083048068949	0.045919173905734	0.303653525115427	-4.01541320808155	0.371007768373432	0.928420021380239	-0.107007648838674	0.0945124717428587
cg07548668	40841	MIR548H2	NR_031678	0.177707611037405	6.10978149845913	2.02062616922301	0.0459407141454102	0.303653525115427	-4.01378993219145	0.592373335092532	0.963525243000265	0.0770841845876966	0.103347813593365
cg25895913	68253	MIR1257	NR_031658	0.175743304381402	2.51615208727778	2.0197657861214	0.0460315177820153	0.304023735736394	-4.01333843002452	0.0564139956472658	0.747849040279549	0.34896619325631	0.136938170973496
cg06517521	-6840	MIR3115	NR_036057	0.373654396922217	3.12307407184807	2.0174507584955	0.0463027632766423	0.305584248875605	-4.01348944077875	0.827532171728581	0.991385067463045	-0.0142464757185634	0.0585227182142317
cg26044566	80165	MIR4251	NR_036215	-0.222743640352085	2.92643523118082	-2.01610425117141	0.0464196683819708	0.30609174500436	-4.02573605087861	0.197583664251784	0.872404062938526	0.352858112467112	0.203386560542646
cg23843705	19014	MIR4632	NR_039775	0.105979389018818	-4.93714217567528	2.01580239700405	0.0464517916091661	0.30609174500436	-4.01499659244613	0.901139336706218	0.996102975438684	-0.0103704397613064	0.0861008033585759
cg03719642	2825	MIR1914	NR_031735	0.108319623230481	0.893547289156499	2.01546048957424	0.0464882002259371	0.30609174500436	-4.01671595627618	0.509958692309905	0.956690675017381	-0.115083397240123	0.139890330085213
cg05527752	-95	MIR4297	NR_036179	-0.221598070642125	3.83998353546433	-2.01447035236541	0.0465937742702179	0.30609174500436	-4.03068305168606	0.18820970292225	0.862293304459107	0.081443595578262	0.04598902557624
ch.17.12041704R	115764	MIR744	NR_030613	-0.089432032149057	-5.52183816185606	-2.01419768008806	0.0466228840702252	0.30609174500436	-4.0276337804141	0.198688837746936	0.872404062938526	-0.143029064971886	0.0869295123701068
cg16792002	64791	Mir_548	.	0.319544511600117	3.20222067743954	2.01468593701671	0.0466237123854671	0.30609174500436	-4.01253351237665	0.0701998069845563	0.769068612935062	0.274031453572726	0.113204107170131
cg18146074	15537	MIR4777	NR_039937	0.0911377415946554	-0.891234385818518	2.01407813622108	0.0466356511665664	0.30609174500436	-4.01406726314353	0.635886328340323	0.967506982868983	0.0677320462187123	0.101926261581349
cg12756893	289019	MIR573	NR_030299	0.204143626253921	4.74090419626968	2.01385116278398	0.0466598997878013	0.30609174500436	-4.0228709418188	0.242456770987549	0.883939233666707	0.146696003261543	0.0929727407013521
cg23262094	-180131	MIR205HG	NM_001104548	0.205865312852741	-1.97300132523102	2.01254948145728	0.0467991724610387	0.30677507049104	-4.02067385760313	0.564358469423741	0.961851362191162	0.0603903232711689	0.0755169269239127
cg07689260	-13984	MIR153-2	NR_029689	-0.236118598077971	3.21901147440412	-2.01171844814823	0.0468882739332166	0.306870258187671	-4.02514885126889	0.393162996527189	0.935446558664681	0.0851474286092199	0.0731401333904255
cg15651692	75910	MIR153-2	NR_029689	-0.156441578055262	5.51124865232808	-2.01146595586094	0.0469153742446535	0.306870258187671	-4.0245471551705	0.403425340666439	0.940152033343454	0.0621640468773811	0.0545282268831898
cg01465617	-47941	Mir_548	.	0.244497931934554	4.1416320076232	2.01143171218053	0.0469190506910881	0.306870258187671	-4.0321524061518	0.623022039111626	0.966455224703445	0.0307709766264712	0.0447051313463045
cg17972625	514	Mir_584	.	0.183640318653344	3.79227666099134	2.0111015157618	0.0469545136338699	0.306872505708867	-4.03368692352067	0.402918337632529	0.940152033343454	0.144089016181498	0.126258991549032
cg05339574	27301	Mir_548	.	-0.240031284158355	2.24818057673046	-2.00968670123551	0.047106723251883	0.30763718069877	-4.03614253814015	0.895952922352428	0.996102975438684	0.0102947284176894	0.0480037679648081
cg03378525	4602	MIR589	NR_030318	-0.264980956978899	3.61150523540414	-2.00883765545188	0.0471982679732852	0.3080048286412	-4.04540848344434	0.139686166424057	0.83901273376635	-0.236558516794689	0.124696866881253
cg00329272	146943	MIR4251	NR_036215	0.120765634744115	2.25594136571762	2.0076894780535	0.047322306744922	0.308241907232491	-4.03908545696613	0.0405092217100561	0.726869872614361	0.133857271488248	0.0489758084087553
cg13080336	-742271	MIR1297	NR_031628	0.12507714060569	2.76054664276032	2.00689083455262	0.0474087489612351	0.308241907232491	-4.02795813752725	0.418604821312519	0.940152033343454	-0.122667348598055	0.120309803040598
cg02495620	-1400	MIR4456	NR_039661	-0.320011228590315	4.77802277639991	-2.00642427934682	0.0474593094867518	0.308241907232491	-4.03825469436816	0.705920521259383	0.980525992165018	-0.0463493026022578	0.102343650634212
cg05721790	-1350	MIR549	NR_030393	-0.165158482713723	6.55701264054579	-2.00631686019309	0.047470956999644	0.308241907232491	-4.03353164379946	0.760170393699873	0.987570711242766	0.026731332170684	0.0602582834815628
cg20830573	17074	MIR339	NR_029898	-0.22124973730232	3.50783828534326	-2.00597318848609	0.0475082378807653	0.308241907232491	-4.04505322102537	0.511816446463538	0.956690675017381	0.104006447746962	0.115016061014649
cg01221209	-18889	MIR4456	NR_039661	0.22410374621968	5.11128006800552	2.00595040541079	0.0475107102299163	0.308241907232491	-4.04799519159484	0.0536007050983641	0.741398541443976	-0.212527191131831	0.0852791921635007
cg23102014	66722	Mir_584	.	-0.196310896481154	2.10604910781476	-2.00581111111142	0.0475258284054945	0.308241907232491	-4.04396231061392	0.676687904931515	0.975534863161424	0.0757380571527723	0.128292724702303
cg27631877	23822	MIR4262	NR_036226	0.296220528838117	1.67814332784927	2.00572926185996	0.0475347137511235	0.308241907232491	-4.04543222568163	0.163507751752044	0.851551512159067	0.317323081946486	0.169447746432225
cg19719930	-59536	Mir_584	.	-0.355031957139204	3.37978922134349	-2.00556930987755	0.0475520818207139	0.308241907232491	-4.04619949853889	0.670540669127671	0.974720197644197	0.0649779019119406	0.108042477484149
cg19996654	138772	Mir_548	.	-0.149000760240669	1.9515747044476	-2.00475513120424	0.0476405717373811	0.308417512608164	-4.0381844777737	0.664981276805803	0.974163701848576	0.0435546340245487	0.0712323311621086
cg15827086	-1222	MIR3661	NR_037434	-0.182890008048667	-4.51593425479741	-2.00467062454459	0.0476497644794028	0.308417512608164	-4.03057841717797	0.134239978640049	0.830673203555109	-0.226887357040153	0.117914935887888
cg23651495	183962	MIR4801	NR_039965	-0.171046779644308	2.30429301502467	-2.00323931043682	0.0478056946480708	0.309197749692704	-4.03068559949159	0.370189946357773	0.928420021380239	-0.0583368664634369	0.0514336224432708
cg04736112	-7810	MIR3663	NR_037436	-0.173057452386293	-5.54416446729013	-2.00247815636091	0.047888793374616	0.309506121677067	-4.02584833505716	0.180292233865747	0.862293304459107	0.206075556085515	0.11433359093819
cg00183468	41695	Mir_544	.	-0.202276294546609	2.13579801920022	-2.00066018891931	0.0480877679236877	0.310421881409879	-4.05213014450903	0.519051354734577	0.957590968137488	0.0580076433566658	0.0652091155409539
cg13751386	-7657	MIR3074	NR_036109	-0.200109797962061	6.02848946575315	-2.00053462565698	0.0481015366707457	0.310421881409879	-4.04962798228123	0.216582576269327	0.883939233666707	0.0844422290982112	0.0506987383402484
cg27032056	51943	Mir_598	.	0.0916053595113005	5.85374047812287	1.99957061987233	0.0482073575540026	0.31069870906497	-4.05176840520486	0.361845419669787	0.924440234905752	-0.0900688174756414	0.0779894670474685
cg26435928	-11155	MIR1324	NR_031714	0.0925642814888662	-0.671556044398415	1.99949609119114	0.0482155469778094	0.31069870906497	-4.04969735303958	0.0507927243351038	0.739143025303035	-0.321953083120542	0.127628785789018
cg07875146	55827	Mir_186	.	0.128295659791121	-2.84246558395541	1.99856485622949	0.0483179737568334	0.310952468581577	-4.03897945499812	0.308060860052258	0.909099420241577	0.133331247266714	0.0965187679829683
cg22193276	11914	MIR4262	NR_036226	-0.198411646118146	6.22968025138416	-1.99833263923296	0.0483435442374889	0.310952468581577	-4.0597193129172	0.733006570871296	0.985350855631028	-0.0367058605788226	0.0905601203881752
cg03503975	8890	MIRLET7B	NR_029479	-0.0941055147280942	-4.61820241330733	-1.99816795698949	0.0483616851456126	0.310952468581577	-4.0454740951953	0.993815451938199	0.999134818446743	0.00730292181677323	0.138097305937861
cg13620028	308	MIR3124	NR_036070	-0.115219684107528	-5.02281356772583	-1.99777917996693	0.0484045346890719	0.310999135377287	-4.05235200601766	0.246120893908758	0.883939233666707	-0.119368153812091	0.080623935617145
cg13643060	83351	MIR591	NR_030322	-0.304830575484683	4.89433923436591	-1.99800414345321	0.0486707881280488	0.312480048980816	-4.01992336887944	0.489152515849994	0.953346874715425	0.043795408502841	0.0460474674452511
cg25706502	114670	MIR4251	NR_036215	-0.175033140458007	3.29964514001979	-1.99504023577696	0.048707328747144	0.312485050361633	-4.06131901219843	0.49288367677103	0.953346874715425	0.0903168703528765	0.0957449066988423
cg05156532	-988	MIR320B1	NR_031564	-0.204745678313971	3.57232054203807	-1.99456323725648	0.0487602262512	0.312594906077026	-4.04531661705117	0.517728825998105	0.957590968137488	-0.0442816107192813	0.0548827270050721
cg15035217	90454	MIR595	NR_030325	-0.179467797391293	5.07350080844684	-1.99233528873934	0.0490079467367624	0.313901160846248	-4.04175170672252	0.59491421944395	0.963713237962336	0.116020127715107	0.156561966795905
cg09866283	22	MIR1193	NR_036132	-0.189578352135386	3.39987365509309	-1.9920851111643	0.0490358302306166	0.313901160846248	-4.0574345013248	0.268646471981369	0.89348435702586	-0.111639045954821	0.0791704996130082
cg05614500	-364851	Mir_633	.	0.145392427220912	2.77706398747653	1.99144765492194	0.0491069388749497	0.314126231251325	-4.06485309985518	0.58094163262362	0.962346335228675	-0.0374710633253298	0.0549202394105019
cg22018815	-3077	MIR4728	NR_039881	-0.136204411624181	3.04280679874051	-1.99101706161805	0.0491550215058673	0.314203787796831	-4.04810901881123	0.633729472262755	0.967506982868983	-0.0351641922470822	0.0603066613659308
cg14338779	-37896	MIR153-2	NR_029689	-0.249195193614237	2.79399946616437	-1.99057509032797	0.0492044163591334	0.314289612679903	-4.02239970625899	0.734597314835688	0.985720618107481	-0.0412904666413806	0.10257327455487
cg13998890	-37366	Mir_887	.	-0.208983568820011	4.95422207676369	-1.99023040170862	0.049242968198685	0.314306103813082	-4.07045500431661	0.0679458034241183	0.76729383684933	-0.307464920944161	0.130577874887837
cg21090429	-49999	Mir_186	.	0.228239554239187	4.48986858861907	1.98946509181321	0.0493286565507391	0.314419075936265	-4.06681349538945	0.960174588865008	0.997479205128001	-0.00120160979220392	0.0525194519457138
cg11677212	-1258	MIR1305	NR_031640	0.341854981260895	3.92091135605424	1.98966741539093	0.0493326336814625	0.314419075936265	-4.06597452556998	0.798454427077637	0.991385067463045	-0.0348385086737832	0.119041047811451
cg08458852	-126607	mir-108-1	CS548254	0.264865644347013	2.70556731690088	1.98742793247662	0.0495573671753436	0.31558629219556	-4.07371005368644	0.685684064671703	0.977096488748261	0.0656240827402388	0.114279635805744
cg23338388	-45578	MIR4265	NR_036223	-0.276049290142538	5.97627690085096	-1.98715565363811	0.0495880040266084	0.31558629219556	-4.0808357945251	0.881837718354413	0.996102975438684	0.011296364487445	0.0474798589194566
cg21750426	25	MIR99A	NR_029514	0.270425126184989	4.15831733500266	1.98594713264526	0.0497241816093532	0.31603474947791	-4.07564129593775	0.346884774155932	0.922143546002697	-0.138059220236621	0.115753327555943
cg02181036	-1258	MIR550A1	NR_030319	-0.132692219605763	-0.469086085711926	-1.98580596854136	0.0497401088871259	0.31603474947791	-4.07801980951487	0.0539440961661066	0.741398541443976	0.45392214752265	0.176355213557859
cg13708803	197039	Mir_720	.	0.116376849810906	0.227799229769387	1.98556795268108	0.0497669735959721	0.31603474947791	-4.08260031499019	0.342350626465748	0.920583475841984	-0.130376868746024	0.10825342447326
cg23020582	3967	MIR148B	NR_029894	0.157566395855798	5.89262951379698	1.98513495710102	0.0498158772126075	0.316115566509633	-4.06964852415324	0.417941327425214	0.940152033343454	-0.0710705333868654	0.0696011770047861
cg21413797	9175	MIR4788	NR_039951	0.170512789376659	-3.21995361239445	1.98472818106929	0.0498618567729397	0.31617772458777	-4.07780770285766	0.32773451390146	0.917319139592282	0.185336737675546	0.139554041262326
cg17866711	-10804	MIR1324	NR_031714	0.0796967553819551	-0.720255737079709	1.9841085173828	0.0499319692965904	0.316392710452217	-4.07788411425369	0.409314683956819	0.940152033343454	0.119277751424925	0.1058975670695
cg17929152	-38137	MIR4466	NR_039676	0.331052435311183	3.6086561697707	1.98298266709844	0.0501136194073282	0.317291008845174	-4.05242480440821	0.64156521081534	0.968555081566074	0.0623109409444184	0.0952645410445529
cg26325497	1072	MIR519B	NR_030191	0.164758554716165	-0.336476263238391	1.98219289129448	0.0501492455785047	0.317291008845174	-4.08869279957064	0.18593651480798	0.862293304459107	-0.215397716277625	0.127118457807505
cg26389913	124840	Mir_584	.	0.265884554121998	2.11701620481416	1.98189882643695	0.0501826704307657	0.317291008845174	-4.08432118678786	0.332996256287355	0.919531857505095	0.164019340424897	0.124809772651605
cg03114804	11072	MIR1228	NR_031597	-0.21842132812536	4.38904030009624	-1.98078135334825	0.0503098607684003	0.317865194066726	-4.07097947660955	0.743451908963001	0.986705310460097	0.02424439477504	0.0513061316459106
cg17511251	26199	MIR4251	NR_036215	-0.145819463223859	2.94784754184652	-1.97982980613799	0.0504183815071203	0.318197755874661	-4.09112708494734	0.434807998715218	0.940152033343454	-0.0473469210993873	0.0481650435433958
cg09079909	-39832	MIR129-1	NR_029596	0.171799496187769	-3.78656574228335	1.97911175544886	0.0505004044773345	0.318197755874661	-4.08493809708482	0.300348656072789	0.903539083075644	-0.243624749764621	0.184911736971845
cg20999427	16241	MIR920	NR_030625	0.155333946681386	5.83396175349275	1.97872198918587	0.0505449749878845	0.318197755874661	-4.09216935328051	0.358059127521345	0.924440234905752	-0.0855454084796593	0.0734698510033904
cg07792345	156034	Mir_649	.	0.238780201821709	-2.52572632870073	1.97796631046846	0.0506314835651459	0.318197755874661	-4.08965524902159	0.576091127598907	0.962346335228675	0.0651693319448686	0.0838727408996552
cg00265277	-1318	MIR602	NR_030333	-0.140440913805652	2.56081516777655	-1.97794253777506	0.0506342070561079	0.318197755874661	-4.08394275542768	0.959642773864633	0.997479205128001	-0.00188513541671206	0.0793546563930654
cg14813258	-143118	MIR610	NR_030341	-0.269709923214227	3.23460279533465	-1.97787298141867	0.0506421764144551	0.318197755874661	-4.09622704141376	0.959296476419928	0.997479205128001	-0.00227517336089192	0.0935262185031231
cg13586794	44984	MIR4675	NR_039822	0.333049852432019	3.16291392067108	1.97803446086395	0.0506505161195024	0.318197755874661	-4.08522389387492	0.0537553525201176	0.741398541443976	-0.233363687681927	0.0937016614270604
cg16315992	-866	MIR5047	NR_039969	0.315921246643236	2.38009607043779	1.97734448534845	0.0507027632243455	0.318197755874661	-4.08339380390062	0.511554186285124	0.956690675017381	-0.0825235350173608	0.100711114838465
cg20655119	78219	MIR4802	NR_039966	0.337674177290277	3.16193425733019	1.97679996514593	0.0507921115713469	0.318197755874661	-4.08588221819912	0.110787949222816	0.806049209249761	0.333086769439498	0.155862447850309
cg22797297	-192435	MIR17HG	NR_027350	-0.390808755447902	1.45157955352211	-1.975966357905	0.0508610417001719	0.318197755874661	-4.09746778525773	0.103892562712055	0.79490662049776	0.231881854791183	0.106437789440466
cg00293128	107832	MIR595	NR_030325	0.153931076823429	5.45944949641386	1.97560196451059	0.0509029625548759	0.318197755874661	-4.08109827443019	0.529443589010084	0.9579489717708	0.0606120309781594	0.0697803479995791
cg17089019	4212	Mir_584	.	-0.128643263616024	1.98362327750364	-1.97559514961725	0.0509037468392733	0.318197755874661	-4.08751535508339	0.981240133627998	0.997797559182251	0.00925742054430513	0.125806312559504
cg03933490	16455	MIR3646	NR_037419	-0.267605182661408	3.97881487255355	-1.97556210337322	0.0509075500750461	0.318197755874661	-4.0953414805688	0.298211219050435	0.900292606480274	0.0888633018466738	0.0630704362628691
cg06549228	-157	MIR1197	NR_031713	-0.18400181143255	4.12735124595499	-1.97526538881652	0.0509417092663672	0.318197755874661	-4.09624150030033	0.226623940076319	0.883939233666707	-0.135755316046246	0.0878519034662701
cg01884681	-59730	Mir_584	.	-0.362928873678214	4.78402712186137	-1.97484930707463	0.0509896433843285	0.318197755874661	-4.08812894688228	0.852087830271994	0.995081425461872	-0.012849290804186	0.0635539753414834
cg17362593	44986	Mir_633	.	-0.282678548066971	5.02129898669073	-1.97583998372002	0.051015523205876	0.318197755874661	-4.06849383061348	0.34531788016168	0.922143546002697	0.154804114463457	0.120740106209466
cg21977507	160641	MIR744	NR_030613	0.235250950217641	4.62079784118855	1.97446065462505	0.051034452165617	0.318197755874661	-4.08380900595512	0.815083103736285	0.991385067463045	0.0426603134895596	0.12193506290768
cg10824582	-33374	Mir_548	.	0.269268365473807	2.77811321953121	1.97439139170682	0.0510424411847692	0.318197755874661	-4.09889544461849	0.66825645144463	0.974370086294641	0.071596181966117	0.118237322495516
cg20077139	34071	MIR3156-1	NR_036112	-0.159204460203965	2.09896108981773	-1.97428782151228	0.0510543893037622	0.318197755874661	-4.09932039547366	0.511297093630227	0.956690675017381	0.0749421784464046	0.0827781210577459
cg10271260	3956	MIR346	NR_029907	-0.173782885530452	1.4498652640224	-1.97326415248661	0.0511726102253095	0.318707247433182	-4.09815951118334	0.0550132031967296	0.741829273970714	0.349777534756442	0.136486440000804
cg09484852	-10463	MIR3692	NR_037463	-0.291550641276779	5.71715221377026	-1.97280497082199	0.051225715459403	0.318810756185373	-4.10798452269921	0.0872748185619234	0.776926798568628	0.364402128422571	0.159233776189019
cg20333067	-185	MIR632	NR_030362	0.0852581188548058	-1.56424682053973	1.97165370951827	0.0513590669097778	0.319223693794896	-4.10551287241902	0.0874812551681783	0.776926798568628	-0.210638100053477	0.0956748652170835
cg20141108	30702	MIR3658	NR_037431	-0.0859947861612158	0.1542177345255	-1.97160141806218	0.0513651308623968	0.319223693794896	-4.09317137939807	0.49794173906613	0.953346874715425	0.102170469979296	0.109530538925557
cg13602761	9335	MIR3689C	NR_039691	-0.25740690839734	4.42824164712691	-1.96993535999818	0.0515586530674618	0.320023116814044	-4.10857002179051	0.988999503305345	0.998186589578975	0.00441074138440211	0.0725329557184773
cg19019380	53020	MIR595	NR_030325	-0.254904611546361	3.07584465207905	-1.96986351892484	0.0515670117274174	0.320023116814044	-4.10879477007685	0.352574934468157	0.922947806286026	0.0998483106729139	0.0790186920626653
cg12570246	-319	MIR1200	NR_031604	0.251415492657612	4.56063632302984	1.96918296587862	0.0516462507127152	0.320180054110448	-4.09526472036391	0.00697472531661223	0.717940195475311	0.149257858099682	0.0416201430666843
cg18195656	452	Mir_548	.	0.246609683614194	3.74701888995199	1.96901705106421	0.0516655843780878	0.320180054110448	-4.0968509501455	0.204410586023745	0.875988082724611	0.0891883355443189	0.0521734088557588
cg05254221	30465	Mir_584	.	-0.262521103284259	1.88915852832955	-1.96812441914266	0.051769706195694	0.320569079065271	-4.10693645828102	0.0926988406195784	0.776926798568628	-0.133504964759126	0.0616515095724051
cg27200236	225459	MIR573	NR_030299	0.190766309164775	1.70526240851861	1.96785016450291	0.0518017326207556	0.320569079065271	-4.10706604625676	0.0691979522986556	0.76729383684933	0.312557844263806	0.128665437601559
cg16879907	31662	MIR1244-1	NR_036263	0.377065524332047	3.26280878667034	1.96742241452306	0.0518517172310768	0.320651312926503	-4.10865564678454	0.265330729899344	0.89348435702586	-0.119893562439613	0.0844192880400897
cg01479187	-65921	Mir_548	.	0.100736976793962	-0.782507221394301	1.96623704402556	0.0519904473918088	0.320927885618408	-4.11323263630263	0.226960567316107	0.883939233666707	-0.189397558012942	0.122656937303916
cg23496358	-13976	MIR3926-2	NR_037495	0.134431446108378	3.66447411771435	1.96614240307458	0.0520015372906275	0.320927885618408	-4.11326273532047	0.217455445198697	0.883939233666707	0.0684534665573961	0.0411752577132513
cg08570346	-18317	MIR3977	NR_039773	0.252874793404285	2.63680471054468	1.9656736859236	0.0520564905354147	0.320927885618408	-4.1142571218762	0.568832954336406	0.961851362191162	0.0682286613064645	0.0862547973259933
cg22948275	-69	MIR4308	NR_036194	-0.203689400874605	5.67442545629181	-1.96558408153814	0.0520670015254713	0.320927885618408	-4.09824038070533	0.500481964975886	0.953346874715425	-0.118647798963574	0.140887580117148
cg09291131	54	MIR485	NR_030160	0.135875032018639	5.18405021644412	1.96547260852388	0.0520800803166517	0.320927885618408	-4.10963065970335	0.947016238368551	0.996348068328666	-0.00341262304370916	0.0765582591141081
cg02696561	14828	MIR339	NR_029898	-0.289330235268178	3.83805739583704	-1.96468240783559	0.0521999327825732	0.321439755217847	-4.10116961161625	0.470476798014108	0.951406216396037	0.13313195113768	0.134401533960769
cg11466449	5272	Mir_652	.	-0.181027805530419	2.01102770806772	-1.96398365302711	0.0522550424862067	0.321544666890301	-4.12000000460827	0.384532123704601	0.934973928305277	0.185112351330998	0.156244241267672
cg03950655	-117830	Mir_544	.	-0.16183610928504	2.64102481832433	-1.96359757359476	0.0523004907357035	0.321544666890301	-4.10389826425318	0.130963139032501	0.824746475557748	-0.184844639119184	0.0952378249954415
cg20630207	-119	MIR639	NR_030369	0.10959530209168	-4.44000718198775	1.96289071510521	0.0523837871702632	0.321544666890301	-4.1133190934396	0.0815334054125707	0.776077229297432	0.185543900132102	0.0796197242536534
cg20206204	-1493	MIR614	NR_030345	-0.191092419128417	4.14998771484825	-1.96278438586831	0.0523963267763518	0.321544666890301	-4.12045867315897	0.33905269079423	0.919929375546467	0.163303442760426	0.125780709393158
cg05985576	-35687	Mir_562	.	0.267840418289589	3.9884167685518	1.96247443091364	0.052432894878557	0.321544666890301	-4.11007807943163	0.719604428344479	0.983339133736509	-0.0362297328518999	0.0844958934359897
cg10837142	47318	MIR4682	NR_039830	-0.171380595913249	-0.465312468017766	-1.96243320413958	0.0524377603935317	0.321544666890301	-4.1115465257412	0.752000132931288	0.987570711242766	-0.0455665887413047	0.122385093530495
cg04841245	5953	MIR4269	NR_036229	-0.274999019405536	5.26731039770919	-1.96206570284574	0.0524811492109277	0.321585050354198	-4.11003132491303	0.282959847377648	0.895349027171169	-0.151379844917781	0.110703336323537
ch.9.1678974F	1165	MIR32	NR_029506	-0.285033944262052	-4.09975302716759	-1.9612778751628	0.0525742662494879	0.321888076101876	-4.10282631002788	0.746200579254102	0.986705310460097	0.0394136906472978	0.0842581069041118
cg15322641	-67	MIR4787	NR_039950	-0.262599498376335	-4.32545696809494	-1.9610242176503	0.0526042770283221	0.321888076101876	-4.11512058877441	0.455219498711375	0.944531671446129	-0.148727794995821	0.158552801479361
cg24593372	42370	MIR4781	NR_039942	0.0972654516573378	-0.929270611249443	1.96065448207295	0.0526480472855454	0.321912989644559	-4.12686896547084	0.274679610325743	0.89423096696458	0.166356268607875	0.112605071122037
cg18888814	5231	MIR4306	NR_036191	0.297257011290885	3.59975947387106	1.96060988958216	0.0527363603331419	0.321912989644559	-4.10224424930741	0.28416448687442	0.895349027171169	-0.127401496233207	0.0934087928744534
cg27300841	-43	MIR762	NR_031576	-0.0790460900265283	-5.7332045091938	-1.95984058694389	0.052744507159433	0.321912989644559	-4.12372645238932	0.944259414217597	0.996312323710868	-0.00338972501019908	0.0690035499109384
cg16232071	-14906	MIR598	NR_030328	-0.269348932898057	4.80130988018992	-1.95974613614613	0.0527557108229581	0.321912989644559	-4.12713950404612	0.31048521035344	0.909099420241577	-0.144204926015996	0.111846914429245
cg17148876	26477	MIR3685	NR_037456	0.25779657539908	2.80099848939407	1.95787318276299	0.0529782959544771	0.322881268918321	-4.10679025848218	0.38745810491286	0.934973928305277	-0.0897707833350267	0.0821817050663019
cg07986058	-732	MIR4715	NR_039865	-0.173466909079782	1.08331789956117	-1.95778918480714	0.0529882970506835	0.322881268918321	-4.1239710780568	0.757808869713741	0.987570711242766	0.0502879023371478	0.112328243096433
cg06032483	25	MIR597	NR_030327	0.302048394061432	4.63859505269102	1.95627953499296	0.0532232550726625	0.324062650218405	-4.12069065222562	0.334004555050905	0.919531857505095	0.0876852664269394	0.0668584867964094
cg15856028	-854	MIR938	NR_030634	-0.261393602892283	-3.58365230841158	-1.95554166860568	0.0532564893893503	0.324062650218405	-4.12519822947825	0.499717266150898	0.953346874715425	-0.0822941693408535	0.0975366902942341
cg12885203	-8750	MIR3130-1	NR_036077	0.352881899267019	3.36202387099553	1.95546027310714	0.0532934342371078	0.324062650218405	-4.11428335996856	0.892592955403778	0.996102975438684	-0.0110523510066161	0.0820931680514112
cg04213700	-820	MIR1244-1	NR_036263	0.218127065174164	2.27266541623062	1.9546100596784	0.0533679935610978	0.324290353085447	-4.12537242377094	0.328145248030263	0.917319139592282	0.167951419583149	0.126567293326846
cg02343628	-38552	Mir_548	.	0.179213011868945	-1.08113326664499	1.95367849397558	0.0534796903477255	0.324509487311649	-4.1123996535286	0.0507635315895119	0.739143025303035	-0.140330991996561	0.0556229353576633
cg13493546	-29727	MIR4289	NR_036252	-0.203953287887886	4.00281890463285	-1.95343485173982	0.0535089362517909	0.324509487311649	-4.1174187067455	0.939150785737288	0.996102975438684	-0.0039656429291815	0.0689012248578474
cg19126889	76325	MIR4297	NR_036179	-0.234958958869982	5.37980133495342	-1.95309332409393	0.0535499547683314	0.324509487311649	-4.12542943576638	0.850686434364352	0.995025493195084	-0.0162290614300646	0.0793493213401059
cg20144984	49574	MIR3659	NR_037432	0.149595170067368	1.41524405553965	1.95286213233322	0.053577736727514	0.324509487311649	-4.13005296379949	0.21113139821474	0.880026508173984	0.202014073865862	0.119889772621935
cg17940858	-4806	MIR101-1	NR_029516	-0.146819838964302	1.90194013415957	-1.95276223666639	0.0535897448146841	0.324509487311649	-4.13603382980195	0.3260829641254	0.917139228771162	0.149018182057867	0.111836885346753
cg09148270	60	MIR34C	NR_029840	-0.13824518244023	-0.150875010300112	-1.95228727883838	0.0536468689325287	0.324630429870108	-4.12807437414114	0.210063088153588	0.878908466825899	0.318202958373051	0.188414147678853
cg12595697	46101	MIR1280	NR_031703	0.142085013823273	6.2779466885216	1.95155326581057	0.0537352516037859	0.324940227345246	-4.14000212753941	0.846191495003968	0.994907557431833	-0.0199753213994236	0.0941956580315469
cg08864037	14972	Mir_548	.	0.179904400671343	-5.73337664823015	1.95096140125169	0.0538066079561388	0.325146708382255	-4.12890462666719	0.924505460516917	0.996102975438684	-0.00446821838559283	0.0546564083984021
cg20771687	90	Mir_887	.	0.113207767638366	4.90731199837534	1.94923218215407	0.054015546013843	0.326113491639012	-4.13110414813102	0.0377432935416989	0.725172835227661	-0.362778016703209	0.135064476146108
cg03272958	-56064	Mir_384	.	-0.0851260588005617	2.4299339479202	-1.94885732011137	0.0540609303529303	0.326113491639012	-4.13089318807453	0.919540549924799	0.996102975438684	0.0206249459297477	0.117609950968186
cg26169081	27587	MIR4480	NR_039700	0.136091229729549	-0.875271839922955	1.94871178344862	0.0540785590964669	0.326113491639012	-4.14843610561869	0.210339727319346	0.87913195873312	0.20195289255231	0.119650958462197
cg23714019	16566	Mir_548	.	-0.193712807131203	4.19251302952429	-1.94732361612347	0.0542469515378238	0.326903353474141	-4.1454102417412	0.12094758219208	0.81855795749998	0.168520114357867	0.0810402684770172
cg04575155	45669	MIR4302	NR_036188	-0.197000634244663	4.38703448675578	-1.9465888216152	0.0543362657723517	0.327207863986897	-4.15204458785902	0.217622854531786	0.883939233666707	0.108663462806656	0.0653850430640116
cg10799668	9822	MIR4297	NR_036179	0.168090113410035	5.46666664293807	1.94629203329655	0.0543723756590723	0.327207863986897	-4.13736826324091	0.982552716245123	0.997797559182251	0.0033451881661111	0.0468359066516522
cg09124961	-361713	MIR4472-1	NR_039682	0.153258699520486	2.36098684772078	1.94590183756749	0.0544198812275523	0.327268356618274	-4.1543140815183	0.732889032578388	0.985350855631028	-0.0391444934263046	0.0965278391330956
cg06098291	16074	MIR548AA2	NR_037517	0.156982146399593	5.45120968751099	1.94539807847612	0.0544812648745805	0.327412168138985	-4.14627988707769	0.632306665111067	0.967506982868983	-0.101548771043394	0.173375893354246
cg14618116	91778	Mir_584	.	-0.255512141472566	4.46412060324609	-1.94325706936348	0.0547702086971308	0.328854900279784	-4.14201518738255	0.867706987005381	0.995383182005992	0.0422685916927276	0.161657594004242
cg23912098	-569	Mir_548	.	0.377583356259357	2.38567150718918	1.94208066784779	0.0548869608597838	0.328854900279784	-4.15781963548492	0.541572506469119	0.96012160862259	0.116337718891393	0.137772120783758
cg05023415	4244	Mir_887	.	0.174852253262426	5.60938845151507	1.94203133606588	0.0548930130264273	0.328854900279784	-4.1521047899664	0.479164927630573	0.952227231666124	0.0708649322756384	0.0728994263424343
cg10097755	-10302	MIR4251	NR_036215	0.0970880940756944	2.91923556552068	1.9415883852818	0.0549473808196959	0.328854900279784	-4.14121540012433	0.720338225198301	0.983339133736509	-0.0322333107844818	0.0754018423255616
cg00167158	120962	Mir_548	.	0.288016339244005	3.19553247894849	1.94177262868748	0.0549801685334287	0.328854900279784	-4.13246352336426	0.812946495481659	0.991385067463045	0.0120973940507063	0.0342240355070946
cg18008037	53476	MIR595	NR_030325	0.229234083332989	3.5124041271148	1.94120069515677	0.0549950032989906	0.328854900279784	-4.15602434661831	0.842258712435773	0.993876654863441	-0.0162184158601363	0.0741712551312381
cg10262710	-241	MIR100HG	NR_024430	-0.184844639119184	0.456683956684729	-1.94087421807493	0.0550351336649003	0.328854900279784	-4.14792870739948	0.105626999435245	0.800879177779748	0.139013775513966	0.064122975744087
cg11739721	-8564	MIR101-1	NR_029516	-0.104066941795067	-6.27641067786822	-1.94078430827635	0.0550461896727837	0.328854900279784	-4.15995350196368	0.907173566195114	0.996102975438684	-0.00892689775355686	0.0808299800540572
cg18334734	3146	MIR9-2	NR_030741	-0.254811333530991	-3.12883284757666	-1.94067161268155	0.0550600502528409	0.328854900279784	-4.1601200007673	0.414980145683324	0.940152033343454	0.147413270571555	0.132411503812319
cg25750714	9952	MIR4297	NR_036179	0.282487378334657	4.37995238918593	1.93976993987766	0.0551985143241335	0.329347521526574	-4.14774209423506	0.149474424247809	0.844999838741083	0.273641389336837	0.141361448391713
cg15171962	-43	MIR496	NR_030176	-0.231568561928241	4.90178525686513	-1.93938977981822	0.0552179124555311	0.329347521526574	-4.15052020997146	0.565455373440747	0.961851362191162	-0.0340235912261637	0.0477753990045563
cg14178347	42760	MIR595	NR_030325	0.136059992091491	1.17701307245693	1.93861667441932	0.0553133080372163	0.329691463594268	-4.1525323427091	0.471509975613417	0.952173368825985	0.0833413254606318	0.0843238187929371
ch.22.46830341F	-218498	MIR3201	NR_036172	0.139303118680096	-6.45967404756983	1.93818948488827	0.0553660798792158	0.329781053840891	-4.15736592599853	0.0697396541227174	0.769068612935062	0.160328972005461	0.0661260368342961
cg07223180	18843	MIR4499	NR_039721	0.163898035539513	0.25081958537227	1.93637758058699	0.0555903826829385	0.33063984592834	-4.16309556505102	0.646965461561571	0.969340056666182	0.0405644705400292	0.0629693184139422
cg08601898	-344426	MIR4472-1	NR_039682	0.262859167615758	4.18485560111015	1.93668597835987	0.0556077186578995	0.33063984592834	-4.15349453505859	0.310645787452773	0.909099420241577	-0.16430788331066	0.127482689980168
cg24470332	10951	MIR1297	NR_031628	0.152662289849259	2.62283957967665	1.93610834291959	0.0556237781545731	0.33063984592834	-4.15902697997034	0.788374103357632	0.989902612378098	0.044973787480219	0.113789747280023
cg05453434	-170727	MIR3182	NR_036147	0.273641389336837	2.76693069286832	1.93575683080564	0.0556674042402375	0.330674220429093	-4.15213352101564	0.118726000607524	0.81855795749998	-0.165158482713723	0.0823192417860795
cg17102495	-3430	MIR3186	NR_036152	0.0684519961810691	-0.84244384884439	1.93526373739705	0.055728650693723	0.330813145218581	-4.16482410387251	0.410610489474599	0.940152033343454	-0.138489995453949	0.133426383055198
cg26070426	-324282	MIR3924	NR_037490	0.199713626749301	-1.50808890630268	1.93466649728833	0.0558029093372092	0.331029071139534	-4.15705404564419	0.305430280508832	0.909099420241577	-0.0739356034898349	0.0567296268762692
cg17926458	600	MIR17HG	NR_027349	0.22566385413884	-4.92422391650617	1.93393857882208	0.0559210796931694	0.331505016525722	-4.16387176867204	0.0588858021630116	0.749090157980115	-0.33768621003941	0.138493569794895
cg19973758	-6	MIR133A2	NR_029676	0.11044914423035	1.34171078350043	1.93334453348742	0.0559675749648008	0.331555708503342	-4.16400434812105	0.45245753627129	0.943693614240934	0.0816740796029205	0.0793370995611458
cg23406136	303	Mir_324	.	0.0753813791493731	-0.319460575579215	1.93199351840574	0.0561362833574929	0.332329840093342	-4.17370704864424	0.749050178349441	0.987570711242766	-0.0369050187662645	0.0977800561400982
cg06764718	25883	MIR4493	NR_039714	0.244527143907407	4.26537799733775	1.93128115664882	0.0562254126271225	0.332632129678941	-4.17091373632276	0.0567783275614768	0.747849040279549	-0.199565910383464	0.0811489960964033
cg09384411	-91947	MIR138-1	NR_029700	-0.114095336721811	-5.42164121392737	-1.93007132578605	0.0563770581872818	0.333001024613272	-4.17791758164265	0.997889955355551	0.999290762666581	0.00184945131620843	0.0471449253585054
cg27004850	60780	MIR595	NR_030325	0.144722775770257	3.0079578718954	1.92981390714158	0.0564093687202102	0.333001024613272	-4.17806507485828	0.641312768952213	0.968555081566074	0.101029581818568	0.154350533073117
cg01192869	50962	MIR573	NR_030299	-0.237591379328114	2.4416497536353	-1.92976994470742	0.0564148883365574	0.333001024613272	-4.18115815193916	0.476160104710916	0.952227231666124	-0.12684160306614	0.142031692642335
cg04531781	139617	Mir_340	.	0.233320414879124	1.58250385428939	1.9295556431772	0.0564418010735706	0.333001024613272	-4.17327723049041	0.07799779526733	0.773603558508433	-0.343724865584055	0.151288558998101
cg12014886	-129934	MIR378C	NR_036180	0.182060713369879	6.09742418837924	1.92926502514052	0.0564783152296714	0.333001024613272	-4.16335080521703	0.234234312358603	0.883939233666707	0.285919811339771	0.178147100008859
cg14462553	-77125	MIR153-2	NR_029689	0.128853290609552	4.53222464255349	1.92836551888062	0.0565914584752666	0.333443131596008	-4.18010051653234	0.0994295788886092	0.78760373186604	-0.260155214124893	0.122644634310325
cg27396346	7220	MIR4714	NR_039864	0.163045140383022	5.19173312200723	1.92717765691815	0.0567411654353285	0.333826114918914	-4.17333534568817	0.823852140800988	0.991385067463045	0.0390619030402527	0.11658677547491
cg16829154	7	MIR4674	NR_039821	-0.121159418332072	-5.33176390056974	-1.92695164550858	0.0567696876250101	0.333826114918914	-4.18444079156984	0.326887541384003	0.917319139592282	-0.0980396600947904	0.078752269006433
cg23258188	31308	MIR4251	NR_036215	0.0699915638461117	-0.158546832092942	1.92694069654969	0.0567710696692042	0.333826114918914	-4.17845298456479	0.454976175244906	0.944433993756983	0.0632282383115919	0.0617483042330179
cg21756647	21619	MIR326	NR_029891	-0.217641307135008	4.06711332485493	-1.92635302952209	0.0568452902718721	0.334037758167867	-4.18230705804793	0.945612298349213	0.996312323710868	-0.00427773189447942	0.0912257852927215
cg14193172	-40	MIR4695	NR_039844	-0.226887357040153	4.74221758637724	-1.92416130604417	0.0571228213988657	0.335285100087856	-4.18648942392604	0.835160855564418	0.99282385651472	0.0202803091293772	0.0641793495652194
cg25758567	-46148	Mir_544	.	-0.284151169135692	3.6066529051206	-1.9242891498548	0.0571343000721925	0.335285100087856	-4.16548925794894	0.223975954991017	0.883939233666707	-0.0872336082924186	0.0561216655181598
cg02829696	-139930	MIR3679	NR_037450	-0.262517288950156	2.21485540338531	-1.92356975850104	0.0571979229280403	0.33543318828538	-4.18719510853216	0.44339195925438	0.942217007955323	-0.0804482408768476	0.0834565217682716
cg11235787	366	MIR497	NR_030178	-0.162259258541238	2.84148815525036	-1.92324658318613	0.0572389877192194	0.335448876385338	-4.17774282127505	0.823751216952038	0.991385067463045	-0.016844912530499	0.0674305062786862
cg03063658	-19051	MIR4266	NR_036224	0.150086364343786	-2.69666898117726	1.92288652838355	0.0572847679621076	0.33545270785671	-4.19253768416336	0.227983024835151	0.883939233666707	-0.149610824011297	0.0971096640239978
cg12093220	-981	MIR302B	NR_029857	0.289895576647541	3.97919311473954	1.92330473765044	0.0573164217017701	0.33545270785671	-4.15777663588306	0.707226430666113	0.98091183351754	0.0360731907363064	0.0673037078734182
cg04646233	40192	MIR573	NR_030299	-0.295893375742666	4.90103704184674	-1.92380890286222	0.0574057599380175	0.335672118467125	-4.15384844853167	0.262701271062879	0.89348435702586	0.10129487674665	0.0669188918742277
cg16796151	-80130	MIR153-2	NR_029689	0.150171242222664	5.28481377422992	1.92174008937006	0.0574307412575363	0.335672118467125	-4.181628572094	0.0830192366203126	0.776926798568628	0.39501513945783	0.170315932611644
cg27129564	-40231	MIR4661	NR_039805	0.196385903450583	5.44544127427256	1.91977389040701	0.0576818233301051	0.33573965443841	-4.17456398508538	0.998901045466076	0.999664152949328	0.00362893836139168	0.0815286150339311
cg17725124	20520	MIR1275	NR_031681	-0.21506411127551	5.12246345106765	-1.9196176169175	0.0577018189958498	0.33573965443841	-4.19731246712006	0.768491467053397	0.988322737624141	0.032205968801391	0.0750221621283724
cg04972348	-2448	MIR200B	NR_029639	0.197148720358914	1.34818456887206	1.91931869314736	0.0577400834859788	0.33573965443841	-4.18908775809885	0.0467348430129507	0.739143025303035	-0.217622804910024	0.0847059233804538
cg16503797	-65438	mir-133b	BX648566	0.146599544363827	2.50918517634929	1.9192153258985	0.0577533202504777	0.33573965443841	-4.19624523849904	0.702000734801894	0.980348034970941	-0.0489295098225652	0.106411459141966
cg07168837	-7263	MIR4251	NR_036215	0.151452988742407	3.90752209694247	1.91916444477259	0.0577598368082207	0.33573965443841	-4.19605437070788	0.434120980169136	0.940152033343454	-0.153094838691603	0.155497429053366
cg06092178	-3655	MIR4787	NR_039950	-0.301448206951528	4.38982107525336	-1.9191350360122	0.0577636035934958	0.33573965443841	-4.19635964945493	0.824762783681864	0.991385067463045	-0.032827530850528	0.132313164167964
cg00661205	81972	Mir_684	.	-0.130098753689996	2.12444973837163	-1.91909009504611	0.0577693602026811	0.33573965443841	-4.19476396255027	0.958431274085264	0.997479205128001	0.00995145302665469	0.0895259176515926
cg06633615	48694	MIR4297	NR_036179	0.134347743030818	4.56278481999767	1.91888538774626	0.0577955878336428	0.33573965443841	-4.19562821916758	0.0554491156196671	0.746555273165872	-0.169078617348911	0.0683749322770605
cg01473155	-4046	MIR10B	NR_029609	-0.335015341974777	-3.1322299335866	-1.91873017309672	0.0578154810317446	0.33573965443841	-4.18972976072139	0.909863704676898	0.996102975438684	0.021280902311127	0.111192690662253
cg25350057	20160	MIR1262	NR_031664	0.131908527573423	4.51001122299265	1.9186440191061	0.0578265255126811	0.33573965443841	-4.19129549493924	0.349603634847813	0.922947806286026	-0.170416002686176	0.143719581279976
cg16453630	-11202	MIR3926-2	NR_037495	0.146467782494534	5.02702180110129	1.91822106582361	0.0578807716769972	0.335831462758035	-4.19202515972873	0.873146289644431	0.995383182005992	-0.0233043028188876	0.139553380989739
cg16153232	-364994	Mir_633	.	0.130539515894751	3.90695993534059	1.91777609324166	0.05793788826269	0.335939792726865	-4.18880411068122	0.835311205744686	0.99282385651472	0.0154019442809104	0.0487802474959838
cg24997744	-14835	MIR3186	NR_036152	-0.363912571270088	3.73955670591285	-1.91682259923443	0.0580604386152173	0.336427130384462	-4.20551233838989	0.412183316777081	0.940152033343454	-0.128861146708087	0.124585040110981
cg14910227	34	MIR495	NR_030175	-0.302828098482286	3.85640510222461	-1.91601808907594	0.0582202144873692	0.337129379848	-4.18766688049621	0.388550315370873	0.934973928305277	-0.151404392368607	0.138936817862241
cg09030829	36465	MIR573	NR_030299	0.116324797245763	4.54704522554499	1.91450720317672	0.0583589411644452	0.337708892645644	-4.19291483836099	0.614474634865657	0.964656730049607	-0.0696922403925391	0.112619521706366
cg23618588	38935	MIR595	NR_030325	0.282201625306134	1.97945959164055	1.91327983045649	0.058517698899971	0.338208706689664	-4.20261918276377	0.0690753743881084	0.76729383684933	-0.193237142869464	0.0824082195544584
cg19263228	147122	MIR4251	NR_036215	-0.168722097738689	2.85596034171187	-1.91291683680888	0.0585647209490381	0.338208706689664	-4.20626980669764	0.47966437279875	0.952235219096806	-0.095289958129054	0.107595497250338
cg10262955	2	MIR518C	NR_030199	-0.0781979980528424	1.06707005482451	-1.91240257988935	0.0586313920903239	0.338208706689664	-4.1807375120838	0.287423125654685	0.895349027171169	-0.207260822849868	0.153024199149923
cg15873474	82720	MIR1257	NR_031658	-0.265491820176037	3.89737616957874	-1.91205493444595	0.0586764990136568	0.338208706689664	-4.20670638893823	0.614884683974661	0.964953729987534	0.0432731684488163	0.0615140904844824
cg02543772	71994	MIR3612	NR_037406	-0.105653822961339	-5.3011323085961	-1.9118556064299	0.0587023749693458	0.338208706689664	-4.20581470065889	0.430011581231739	0.940152033343454	-0.0663556493861964	0.0667723770121036
cg20396436	12590	MIR3918	NR_037482	-0.210492366214784	4.22557935042728	-1.91183766774426	0.0587047041684006	0.338208706689664	-4.1949405116384	0.20402346935056	0.875520621156123	-0.133302524201595	0.0820080143704393
cg22539706	82114	MIR603	NR_030334	0.246319365728594	4.56712978768657	1.91174874089422	0.0587162517793797	0.338208706689664	-4.19870359117152	0.888376382713832	0.996102975438684	-0.0186352617200028	0.131569109302544
cg26363038	-243627	Mir_598	.	-0.246455935356074	4.94809614353704	-1.91100380053785	0.0588130613286404	0.338342548226437	-4.2106959069742	0.0879590627234776	0.776926798568628	-0.258341523450362	0.11752284152574
cg24428232	-384	MIR921	NR_030626	0.100918647691387	0.237821056898154	1.91077092921379	0.0588433519569055	0.338342548226437	-4.20955504036805	0.441269430817152	0.940671453154494	0.0740214249194295	0.0702256160304801
cg13660998	-935005	MIR873	NR_030618	0.209331895567512	1.63013873227221	1.91067640874282	0.0588556504124725	0.338342548226437	-4.2119719257622	0.340710722172992	0.920300502215333	-0.161994082410503	0.134033323527622
cg14849421	52758	MIR153-2	NR_029689	-0.268642115400971	3.45618778518792	-1.90896716598345	0.0590784210931459	0.339399897114996	-4.21368168747583	0.799412658368332	0.991385067463045	-0.0397488562116964	0.136579774710448
cg09910067	9356	MIR153-2	NR_029689	-0.234405544678364	4.99795310420226	-1.90862435162437	0.0591231865094202	0.339433905203229	-4.20590674150032	0.84167341372319	0.993385527156147	-0.0152899372091277	0.069612198324848
cg24102420	-77	MIR128-2	NR_029824	-0.318571758290661	3.58929322531676	-1.90807382543079	0.05919513514949	0.339482692960863	-4.21584410436631	0.0996354703470861	0.78760373186604	0.209703838100391	0.0950908314063221
cg21235532	-65503	mir-133b	BX648566	0.130710570455146	0.775557346149174	1.90796484165281	0.0592093870533709	0.339482692960863	-4.19973176162043	0.234202307882219	0.883939233666707	0.0863326463028026	0.0537874108677069
cg25415546	-97447	Mir_384	.	-0.215963776196902	6.09231231665812	-1.90600283655664	0.0594664548756372	0.340733037838241	-4.2214126134516	0.0117509502811875	0.717940195475311	-0.268796020318579	0.0822927606070838
cg04341745	3261	MIR933	NR_030630	0.218609455248675	2.76775088453013	1.90553070956079	0.0595284544568565	0.340864767394503	-4.21791085789094	0.238359417310336	0.883939233666707	0.175650466757819	0.110383584550246
cg09051966	57061	MIR1257	NR_031658	0.122888657222393	-0.859330828280933	1.90303436725151	0.0598571786931399	0.342390079845971	-4.22341946903488	0.752819342323666	0.987570711242766	0.0212879836139309	0.0466525884119902
cg02952078	-1678	MIR135B	NR_029893	0.0854701534722587	-0.925372038081344	1.90291297841724	0.0598732023351618	0.342390079845971	-4.22656487346894	0.934663223555797	0.996102975438684	0.0103428862816375	0.068782919250282
cg07969497	-51128	Mir_544	.	-0.142665535864292	4.92245146836555	-1.90253589491468	0.05992300136544	0.342394764070298	-4.19839587311405	0.311391904013172	0.909099420241577	0.138292268458311	0.10078016384428
cg06814814	-1026	MIR3653	NR_003686	0.167090591976693	4.2723119738079	1.90231348029193	0.0599523905959666	0.342394764070298	-4.21514119530412	0.903303078836456	0.996102975438684	-0.0104245223664227	0.0892077157187623
cg08428868	-71406	MIR4493	NR_039714	-0.189460143327179	2.35782117576592	-1.90100686756502	0.0601252876932272	0.343157912386296	-4.22630924529428	0.940074247826636	0.996102975438684	0.0125731769349327	0.0888968078794742
cg15266604	312259	Mir_544	.	-0.194126421356612	4.01886771706151	-1.90045365357926	0.0601986178640934	0.343215366809136	-4.22038365298429	0.178589845300596	0.862293304459107	-0.177589707928979	0.103016153486837
cg21983491	-12	MIR298	NR_030580	0.093023427128428	1.17066649749976	1.89986147124221	0.0602771967705104	0.343215366809136	-4.22967280472235	0.678012527924823	0.975534863161424	-0.0338510479388211	0.0673557044985858
cg17566002	188657	MIR4454	NR_039659	-0.268050423851845	4.20928500830606	-1.8997463015865	0.060292489084419	0.343215366809136	-4.23220800546779	0.533829989380204	0.957956164941862	0.0320086629392418	0.0372266738719817
cg20960405	9016	MIR4281	NR_036239	0.506738155371791	-4.28954990651253	1.89981360597133	0.0603116124651306	0.343215366809136	-4.19033304988268	0.38674593572242	0.934973928305277	-0.0981624155047884	0.0897239617482586
cg13855715	35289	MIR1246	NR_031648	-0.17497841917011	6.15080842502196	-1.89945075598852	0.0603317467863165	0.343215366809136	-4.22480670175752	0.529842913775266	0.9579489717708	0.137430633394721	0.158364723712397
cg24727339	87377	MIR548T	NR_036093	0.182551426637808	5.51690876014034	1.89892843330201	0.0604011801604072	0.343267500839593	-4.22311746407243	0.729454095999726	0.984677513810908	0.0521714506402891	0.104987984203832
cg08963258	-968	MIR635	NR_030365	0.0697765619580135	4.34643649618074	1.89834404609976	0.0604789435457826	0.343267500839593	-4.21823346333527	0.095855754845507	0.779151242641898	-0.290258651879152	0.135356205619536
cg20953052	-1457	MIR548F2	NR_031643	0.196391310752692	0.826205571044771	1.89804909853202	0.0605182236670959	0.343267500839593	-4.20963028664162	0.318528046480303	0.915036636593941	0.131240838173606	0.0970174264779916
cg18350786	-72810	Mir_652	.	0.137009410515393	4.56275638147943	1.89798263130104	0.0605270785102783	0.343267500839593	-4.22819554648093	0.752705131237714	0.987570711242766	-0.051020385968928	0.137483566895724
cg15771432	-110194	MIR153-2	NR_029689	-0.190735361387208	-3.50438695969905	-1.89749368303403	0.0605922502724744	0.343267500839593	-4.22772257211622	0.204514659659122	0.876004458873241	0.224401252597842	0.131299719149864
cg08941873	-1430	MIR1244-1	NR_036263	0.220465922976611	1.31000415551923	1.89735667093406	0.0606105231540575	0.343267500839593	-4.22950040029934	0.624131225759226	0.966455224703445	0.0309035620988326	0.0450324949897239
cg02702693	57278	MIR4472-2	NR_039683	-0.236558516794689	3.92124603336215	-1.89706864904602	0.0606489508559054	0.343267500839593	-4.22945201028779	0.832078583815583	0.991775019148898	0.0455007022692207	0.141666834377419
cg12753009	268	MIR1207	NR_031612	0.174071516079203	-2.3576465013162	1.89702192492669	0.0606551866898983	0.343267500839593	-4.23140154672247	0.973720456573058	0.997797559182251	0.00793035088775963	0.0922483468260871
ch.1.5400413R	-146304	MIR4417	NR_039612	0.112476003997016	-6.6543133575309	1.89609388423338	0.0607791554017424	0.343746446537492	-4.23883692146912	0.838169950749957	0.99282385651472	0.0143977211332346	0.0463046285037079
cg01452873	-56	MIR1258	NR_031659	-0.170128659186929	-5.02149880443341	-1.89548511015014	0.0608605917745773	0.343984379641822	-4.23039438855901	0.970363020179278	0.997797559182251	0.0110311745872952	0.12056285420869
cg08707875	10936	MIR4742	NR_039896	-0.177545067560416	1.1881063883068	-1.89335282194944	0.0611465539913417	0.345377239028018	-4.23677924358128	0.335941758622061	0.919531857505095	-0.108772545175169	0.0890829514586386
cg08791424	47464	Mir_548	.	0.0935547637404414	4.93922118269835	1.89187569267563	0.0613453139424582	0.346276067977519	-4.23387777788547	0.745233596732906	0.986705310460097	-0.0515031160395828	0.134106522582192
cg04663692	-17	MIR1251	NR_031653	0.278807143993059	3.14713671281946	1.89017994565831	0.061574159793491	0.347343452727905	-4.23251843397712	0.917910426406978	0.996102975438684	-0.0104611964120919	0.112898699914854
cg18767244	-324517	Mir_562	.	0.266888804504273	2.98978595154688	1.88881032634764	0.0617595169465172	0.347963317061811	-4.23591510723746	0.855681050354756	0.995133572702427	-0.0238552738559757	0.121609184765676
cg08415977	1384	MIR4274	NR_036238	0.119548870947532	-0.794498840910969	1.88877954666179	0.0617636878877168	0.347963317061811	-4.23764427698932	0.0403306500997953	0.726869872614361	0.169037332626835	0.0617932442555901
cg00457234	1564	Mir_324	.	0.132229879878722	1.98454910438791	1.8879539345536	0.0618756545240188	0.34836950337041	-4.24640449629449	0.190271075609188	0.862293304459107	-0.242669077815937	0.144661303874306
cg20745248	-3	MIR885	NR_030614	0.0943736623651395	1.49936777954656	1.88756956260006	0.0619278398336669	0.348438805194193	-4.25596012968343	0.185291373215447	0.862293304459107	0.256424458794566	0.14386315881711
cg21000533	80665	MIRLET7I	NR_029661	0.163463876867096	4.61090063422694	1.88573798915111	0.0621770163491788	0.349615681376528	-4.24794799150648	0.268250111769411	0.89348435702586	-0.119103355202519	0.0843918966117697
cg02999711	90	MIR135B	NR_029893	-0.270953277245454	3.54185711164644	-1.88535847432115	0.0622287526057912	0.349681569305083	-4.25728452246493	0.775365946591537	0.988322737624141	-0.0385304652568743	0.116027566989086
cg26820000	-1150	MIR30E	NR_029846	-0.26413346034806	4.47263443222553	-1.88471744909951	0.0623444945847595	0.349910586497856	-4.23177457244286	0.448597210591878	0.94355988151988	-0.106485138884454	0.11179558761843
cg02127980	-19140	MIR4669	NR_039816	0.0765071466767822	-0.928739299867378	1.8841477915648	0.0623940370056353	0.349910586497856	-4.25379157439475	0.432972190643766	0.940152033343454	-0.0891310463771457	0.0902941647221591
cg03308038	-105645	MIR378C	NR_036180	-0.250545853077087	3.20164414958955	-1.88412052908919	0.0623977631617985	0.349910586497856	-4.24545603079859	0.371385101261888	0.928420021380239	-0.150637513654278	0.133156675275218
cg11712188	71458	MIR4464	NR_039671	0.306514838983965	3.33998076601179	1.88395004241576	0.0624493536772355	0.349910586497856	-4.23609185569385	0.377434765359316	0.931500202321919	0.199557425001821	0.166033492456546
cg24854181	4793	MIR4278	NR_036242	0.31355972399313	3.0850817473223	1.88274250145192	0.0625863514561106	0.349910586497856	-4.24931210298924	0.171920231289799	0.859363508225763	-0.159989361677913	0.0913485561095397
cg02967546	115	MIR22HG	NR_028502	-0.0905065390708579	-4.58104558142101	-1.8825720875109	0.0626097064477333	0.349910586497856	-4.2606725696214	0.0846954330679573	0.776926798568628	0.167174020811944	0.0724633960803782
cg02258444	96	MIR192	NR_029578	0.23267458621629	6.29283878646301	1.88256606938061	0.0626105313577305	0.349910586497856	-4.24847245784535	0.456353347392803	0.944531671446129	-0.1102961999292	0.117892177164656
cg25154075	83391	MIR620	NR_030351	0.330038341612235	3.53789299423069	1.88255810498074	0.062639926975711	0.349910586497856	-4.24240982787074	0.63613885358348	0.967506982868983	0.0600145265545982	0.0903758182643348
cg19080053	15669	MIR3691	NR_037462	-0.162109791838285	-1.02069717975007	-1.88174578516451	0.0627230537544146	0.349910586497856	-4.24690763518675	0.547169587250249	0.960410770360574	0.0722935797263784	0.0867505773831625
cg25735076	167624	MIR595	NR_030325	-0.255746450313395	3.31487925050506	-1.88108601697889	0.0628136804604176	0.349910586497856	-4.25839428105753	0.941374553657631	0.996102975438684	0.0154617750296931	0.111004715073886
cg18222192	8384	MIR708	NR_030598	-0.210968820790232	0.124383402572682	-1.88046458040162	0.0628991423282273	0.349910586497856	-4.26842643711261	0.0312031596779156	0.720561238296018	-0.156691752769659	0.0562247844617546
ch.7.84780R	32352	MIR4655	NR_039799	0.113312607943552	-4.60141964979559	1.88027956808119	0.062924604626784	0.349910586497856	-4.25961014859527	0.00272260620982816	0.717940195475311	0.606065154578803	0.152300838022442
cg18853935	92841	MIR148A	NR_029597	-0.0896203217073234	-5.01449463271791	-1.87999042597795	0.0629644150903017	0.349910586497856	-4.26915940330963	0.22734238966449	0.883939233666707	0.169336995819198	0.104000940511526
cg07011913	-404	MIR10B	NR_029609	0.212509480073376	-3.54820580744906	1.87887110011616	0.0631187284763819	0.349910586497856	-4.26107417172768	0.290099876647464	0.895349027171169	0.219732119250118	0.153433301553517
cg13451497	134497	MIR595	NR_030325	-0.200386678557924	3.87284099773441	-1.87800967975767	0.0632377021685518	0.349910586497856	-4.261733524908	0.503293515860851	0.953873114982859	0.094082538721388	0.102069322733924
cg19758054	-166	MIR933	NR_030630	-0.125636901945523	-5.03126309302351	-1.87792404477843	0.0632495397769541	0.349910586497856	-4.26706798919615	0.855938929359897	0.995133572702427	-0.0143518366781089	0.0733239622185126
cg06651530	-13098	MIR620	NR_030351	-0.180912311472982	5.1614075971674	-1.87785940190521	0.0632584768073933	0.349910586497856	-4.26084090419527	0.488384941456125	0.953346874715425	-0.0510301635880976	0.0588383928069826
cg17513325	30705	MIR1913	NR_031734	0.107087589106222	4.10321770214332	1.87777018542722	0.0632708129362394	0.349910586497856	-4.26317116407506	0.0761457820604793	0.772686900982394	0.328892494735703	0.138660001166173
cg06269919	8850	MIR1228	NR_031597	-0.161782247226763	2.53911258103844	-1.87770710184227	0.0632795368387048	0.349910586497856	-4.26013448972903	0.0193554396899087	0.717940195475311	0.469720604770912	0.15083536862984
cg06063519	-53122	MIR4714	NR_039864	0.259062967248665	1.66839453313585	1.87731163708681	0.0633342491056853	0.349910586497856	-4.26810889651265	0.0368761990714945	0.725172835227661	-0.34369706739908	0.127368845205139
cg08913523	-80366	Mir_544	.	0.164136673652396	-2.50616253784722	1.87722747520043	0.0633458979604068	0.349910586497856	-4.26482823007739	0.0112944804544718	0.717940195475311	-0.319338331364647	0.0972224130677521
cg14494204	42453	MIR4634	NR_039777	0.19105436564597	-0.839394256181764	1.87722672948148	0.0633460011834681	0.349910586497856	-4.26235732516205	0.441823183880508	0.941163086481686	0.161759671867042	0.153643313077386
cg06609498	6084	MIR4269	NR_036229	0.174391326135104	6.18801733740809	1.87701377503186	0.063375484293733	0.349910586497856	-4.25400230843433	0.0585425937078746	0.749090157980115	0.282624003327625	0.111839153320373
cg08339497	48703	MIR4297	NR_036179	0.174780846723094	3.59451938601788	1.87700576079601	0.063376594072998	0.349910586497856	-4.25129642336932	0.41827081762239	0.940152033343454	-0.0730668978986962	0.0716090569557515
cg24884519	-608	MIR196B	NR_029911	-0.103944550315491	-5.34271648779356	-1.87659746128846	0.0634331553189059	0.349910586497856	-4.26334804487868	0.415070262127016	0.940152033343454	-0.0977113116235147	0.0950790313897833
cg13714797	63878	Mir_584	.	-0.180605332146122	3.25579316716908	-1.87650687719593	0.063445709560543	0.349910586497856	-4.26779885151478	0.0368671766433776	0.725172835227661	0.207935780120409	0.0746902524899527
cg03862290	-147	MIR655	NR_030391	0.171705721868901	4.23053681512833	1.8763675228114	0.0634650270479637	0.349910586497856	-4.2589505213418	0.026002550888547	0.717940195475311	-0.445383209459908	0.154590597418082
cg20972167	40	MIR3120	NR_036066	0.169085760458814	6.15634267596312	1.87616899037235	0.0634925563917565	0.349910586497856	-4.27360985178	0.293185557181696	0.896441374082649	0.164495130857458	0.115577500922135
cg08100535	118	MIR183	NR_029615	-0.132998981891249	2.50871168422397	-1.87581923461209	0.0635410793527309	0.349910586497856	-4.24048720297888	0.825183633211561	0.991385067463045	0.0141186560897132	0.0424239099743081
cg08095475	-108	MIR376C	NR_029861	-0.191993634326048	4.6640595857766	-1.87556063698329	0.0635769755827484	0.349910586497856	-4.26681216500108	0.330208572872189	0.918884052382045	0.0729724405329217	0.0552191464771045
cg16328172	-178	MIR4500HG	NR_033829	-0.126602676310651	-4.93036296567024	-1.87548340177425	0.0635876999860601	0.349910586497856	-4.26617706621287	0.0481414206778428	0.739143025303035	0.459202467965345	0.174069369345524
cg04796986	-123809	Mir_548	.	0.340953382348955	2.83926374176587	1.87544001071862	0.0635937256649015	0.349910586497856	-4.26710422338308	0.950845131272945	0.996649451242578	0.00663429245212252	0.053647457012105
cg09277256	3294	MIR4710	NR_039860	-0.133546122653822	2.67822823427384	-1.87504133565329	0.0636491117375458	0.349910586497856	-4.25611590190435	0.077124895134525	0.772686900982394	0.355490979448431	0.150363663245893
cg18417622	1360	MIR346	NR_029907	0.344079960309734	-3.0889910618202	1.87494281956123	0.06366280434888	0.349910586497856	-4.26940521414603	0.355968741300923	0.924440234905752	0.391953024251651	0.312307157658137
cg09923293	-846	MIR3663	NR_037436	-0.105364535081985	-5.13444074087711	-1.87488333932568	0.0636710726174859	0.349910586497856	-4.25905413090884	0.869095295917249	0.995383182005992	0.0170603229493845	0.0658310644249785
cg19321304	-1073	MIR320B1	NR_031564	-0.214111556661254	5.79817975960315	-1.87347179097803	0.0638675543842658	0.350769761288319	-4.26904082112332	0.146690832646863	0.844495057390844	-0.211720303531169	0.113620850442833
cg01218150	42014	MIR4499	NR_039721	0.317323081946486	5.68837101406294	1.87268989188598	0.0639766100696326	0.350782849734167	-4.25718253562552	0.276093503439186	0.895067521580416	-0.102775871606851	0.0740610064143543
cg23489137	-26056	MIR4785	NR_039946	-0.139573632871038	-0.600004383340031	-1.87251825399808	0.064000570207048	0.350782849734167	-4.26426427968741	0.325712707852954	0.917139228771162	0.0938524950942423	0.0703833441610251
cg10834205	13817	MIR3198-2	NR_039851	0.217869068618889	-4.4121546518927	1.87217861373205	0.064048005137217	0.350782849734167	-4.27901466082955	0.0837695438757029	0.776926798568628	0.341094055128449	0.147418527601914
cg00780520	347	MIR1204	NR_031609	-0.242953232675994	2.7099372174109	-1.87213758478544	0.0640537373267406	0.350782849734167	-4.27115022944927	0.0115916556111387	0.717940195475311	0.43423608543681	0.129312020333866
cg11600078	-375	MIR338	NR_029897	0.18685316477771	3.89198192721695	1.87201647543773	0.0640706601253984	0.350782849734167	-4.26885062997394	0.0811968598980515	0.776077229297432	-0.338455002858907	0.150591696997447
cg00677272	24521	Mir_548	.	0.291504545526278	2.65300895183171	1.87136828328985	0.0641612967204775	0.350925200677982	-4.27316966589327	0.565436952642421	0.961851362191162	0.0673422543637905	0.084431376883522
cg19928943	1310340	Mir_633	.	0.235637119018209	3.33394614445725	1.87125618549862	0.0641769822251563	0.350925200677982	-4.24501405635479	0.223860359185465	0.883939233666707	0.0842674886839516	0.0513773142753087
cg13152158	100172	MIR4251	NR_036215	0.158726539769658	5.00928576392804	1.86960602888011	0.0644082556197073	0.351287821980537	-4.27929379008789	0.55609096048267	0.961851362191162	-0.0761543850196797	0.104262083059021
cg25780675	61004	Mir_684	.	-0.140707104508923	4.89230387112547	-1.86913905646122	0.064473829506045	0.351287821980537	-4.26543812270055	0.00304762572072773	0.717940195475311	0.280451056940012	0.0712885459319679
cg02660117	-2757	MIR760	NR_030621	0.171703613901861	3.18046314433051	1.8688873716064	0.0645091951496202	0.351287821980537	-4.28873349097715	0.133074051723393	0.830195876220466	-0.114095336721811	0.059114570118461
cg13090007	-276106	MIR4472-1	NR_039682	0.0856401598467071	5.34110775285954	1.86884095130443	0.0645157196996067	0.351287821980537	-4.27637362492199	0.644516224055302	0.969340056666182	-0.0330815435810629	0.0587311891550857
cg13482375	74311	MIR4729	NR_039882	-0.140702527613466	3.80413153461235	-1.86866053279545	0.064541083455734	0.351287821980537	-4.27024700486189	0.475824686413029	0.952227231666124	-0.0390970750679412	0.0437443336250301
cg04102916	-1002	MIR590	NR_030321	0.308867237736502	3.29753924274455	1.86885111227589	0.0645718426541377	0.351287821980537	-4.26297526567622	0.107468899513442	0.802157234290956	-0.222571242660046	0.107451280784327
cg20597569	66515	MIR4311	NR_036196	0.0817218506684326	-0.149858580324653	1.86835420271656	0.0645841673512525	0.351287821980537	-4.27127112141229	0.0252909019226838	0.717940195475311	0.356939281796016	0.119754913429894
cg17554636	60290	MIR3156-1	NR_036112	0.16654603993759	5.57334560427055	1.86822920806979	0.0646017541823756	0.351287821980537	-4.25174097425121	0.460108017531656	0.946256077337316	-0.0572151185666979	0.0616920541950025
cg19793904	164641	MIR3612	NR_037406	-0.206790156602572	3.0697126652644	-1.86815759541017	0.0646118319388388	0.351287821980537	-4.28254782410868	0.445006122481088	0.942217007955323	0.0464147459556753	0.04438213236144
cg14555736	74346	MIR3612	NR_037406	-0.238312096672761	3.99440888238844	-1.86791968658893	0.0646453213257843	0.351287821980537	-4.27808366130569	0.639571907878926	0.968157365025321	-0.0445308579158181	0.0778052310142939
cg09287938	-5064	MIR4783	NR_039944	-0.189528647079671	3.19620164557538	-1.86652811737619	0.0648414977381325	0.352134870873712	-4.28338757119512	0.722615490118259	0.983684997300348	-0.0404717337506785	0.0955665546378678
cg01574903	-433	MIR522	NR_030217	-0.211720303531169	3.92373493854676	-1.86339305423254	0.0652852899650522	0.354324760071196	-4.29166608122864	0.0202333815261759	0.717940195475311	-0.210826293643678	0.0701143381461511
cg08864344	25096	MIR3605	NR_037400	0.146827539254261	-0.000829788865976431	1.86232189389475	0.0654375023487558	0.354719254624413	-4.28163602168086	0.313080434150783	0.909099420241577	0.0712176426930579	0.052075444899631
cg24858116	1763	MIR4441	NR_039643	-0.193194045397795	3.99490759725977	-1.86231019306278	0.0654391666805394	0.354719254624413	-4.29400996620272	0.180172099689584	0.862293304459107	0.0772308992428352	0.0428372445962658
cg00861316	-856	MIR1237	NR_031602	0.181485329598697	4.13461748303645	1.861801128288	0.0655116105890736	0.354891787555688	-4.2733735717281	0.0138354385083987	0.717940195475311	0.232029544087395	0.0708372258085429
cg09918657	-616	MIR193B	NR_030177	-0.0920048084913016	-3.79428789204673	-1.86107798432929	0.0656146349894864	0.355229665760925	-4.27974697697497	0.0217816107954315	0.717940195475311	0.517035535414946	0.169201551005053
cg22159815	604	MIR29C	NR_029518	0.111742128948186	-1.52705671212223	1.86032764285316	0.0657216773913923	0.355588865043954	-4.2902969638454	0.864754422868343	0.995383182005992	0.0292184736011651	0.109679211706063
cg22952849	-24258	MIR4297	NR_036179	-0.172140876551933	3.77504790343367	-1.85877552477421	0.0659435634606952	0.356568599950219	-4.29707469024431	0.701580871930268	0.980348034970941	-0.0580313303392323	0.126002227248999
cg16540262	4104	MIR630	NR_030359	0.186975032147846	-0.196191229203404	1.85702548466254	0.0661944948989502	0.357704079423022	-4.30419688590585	0.908942939637669	0.996102975438684	0.0123836410344225	0.0641928582019378
cg14774995	32843	MIR1204	NR_031609	0.275208415965488	2.87120691688637	1.85661303508037	0.0662537505426311	0.35780301127411	-4.30001527109799	0.651616459253598	0.970571136988244	0.0325595017196629	0.0512179831044662
cg22593815	-111578	MIR378C	NR_036180	0.210707174180006	4.97692137527097	1.8561521648238	0.066320015121777	0.357939649248973	-4.29566092075292	0.448171201474709	0.94355988151988	0.0743356836970497	0.0715565798638003
cg19230709	348	MIR4747	NR_039902	-0.153490841006672	4.5641650661386	-1.85536564423526	0.0664332301194609	0.358329360977685	-4.28488047096742	0.0612410891058608	0.750737725637036	-0.2726649056692	0.112878201796414
cg15428904	-729	MIR298	NR_030580	-0.202352987318465	3.66680316360369	-1.85507013759831	0.0664758082845775	0.358337824053447	-4.29845498486983	0.119362808631402	0.81855795749998	0.220022764975649	0.10536535400656
cg05570654	14424	MIR2467	NR_039948	-0.117909714034842	2.45370452719336	-1.85475143216843	0.0665217546172322	0.358337936681141	-4.29535297936425	0.496387069996582	0.953346874715425	-0.087533358876529	0.102905201982467
cg15346842	-283058	Mir_548	.	0.161051859350094	4.07840568757919	1.85450120408995	0.0665578474746501	0.358337936681141	-4.30403526245567	0.818897631425279	0.991385067463045	0.0214226363886246	0.0623818017251454
cg03192231	513	MIR128-2	NR_029824	0.252738417146247	2.92350225684732	1.85359811677755	0.0666882447902433	0.358519851682179	-4.30664096923742	0.249712421419001	0.884828523260029	-0.129429657664572	0.0881055009755331
cg26137267	-178534	Mir_548	.	0.195023879583149	3.74307701964514	1.8531740603113	0.0667495481726578	0.358519851682179	-4.29771441199103	0.838553789956573	0.99282385651472	-0.0235362938376012	0.104659183944512
ch.10.83445482F	11848	Mir_544	.	-0.237668016107652	-4.71671701994253	-1.85314536068398	0.0667536988119361	0.358519851682179	-4.30546824150777	0.250609692547569	0.885330969220207	-0.171902572351341	0.117246054688151
cg00716277	-2262	MIR153-2	NR_029689	0.210082213381497	-0.787744183316288	1.85300303675151	0.0667742853775258	0.358519851682179	-4.30682532969829	0.62718354330771	0.967305073914476	0.140043835828748	0.205767945143412
cg21836699	132	MIR548I2	NR_031688	0.564646653705884	3.76018355558524	1.85497353558893	0.0668759398244571	0.358519851682179	-4.24613545398304	0.263439870833442	0.89348435702586	0.227264608780263	0.150364757549983
cg21043328	-12498	MIR4708	NR_039857	-0.126566956880307	4.67294152492968	-1.85222467884788	0.0668869654725445	0.358519851682179	-4.29908182158386	0.048532353593104	0.739143025303035	0.159214193633052	0.0604567091509455
cg18664915	18801	MIR339	NR_029898	-0.17500401804551	4.10777583799269	-1.85198100012442	0.0669222746065367	0.358519851682179	-4.29038945462504	0.0465092612799313	0.739143025303035	0.529060897721213	0.199100953430776
cg09434536	107217	Mir_584	.	-0.194559277437312	3.52744229762132	-1.85149705611482	0.0669924444391075	0.358519851682179	-4.30565061544576	0.105677923092246	0.800879177779748	0.238583855347911	0.110067489393923
cg06017490	96361	MIR148A	NR_029597	0.218506754107741	0.460759287431043	1.85149214779702	0.0669931564391354	0.358519851682179	-4.30922888875685	0.91083976478101	0.996102975438684	0.0196111556119119	0.103341299841881
cg27314503	601	MIR3136	NR_036087	0.168809667244992	5.48932776204499	1.85104456091759	0.0670581099176912	0.358519851682179	-4.30570633023626	0.0212535055055759	0.717940195475311	0.51827356071008	0.16893176100395
cg01299774	-29937	MIR4456	NR_039661	0.212851967937888	0.0580966152088952	1.85101394634308	0.0670625546036718	0.358519851682179	-4.28760783816827	0.242768581296727	0.883939233666707	0.0891573227852649	0.0565423767101482
cg10502354	-35415	MIR153-2	NR_029689	-0.292088833880863	5.61530628843552	-1.85144225532121	0.0670882887605953	0.358519851682179	-4.27812703919778	0.370754897500553	0.928420021380239	-0.104657561834379	0.0923861154734942
cg21108691	-729	MIR761	NR_031580	0.353290316784585	3.13310940215136	1.85098329422734	0.0671250260187737	0.358519851682179	-4.31078860131815	0.118817008161165	0.81855795749998	-0.196310896481154	0.097871078385032
cg11120364	193	MIR377	NR_029869	-0.281388835465574	3.62631640506766	-1.84988287384407	0.0672269385755136	0.35884483156557	-4.30918875552132	0.106379220390345	0.802157234290956	0.0931219265484994	0.0430452018288623
cg20516763	-93805	MIR4319	NR_036203	0.247749419237118	3.18187642279813	1.84820131066243	0.0674719498454888	0.359932782509085	-4.31195619852797	0.419766770686631	0.940152033343454	0.172295754990802	0.156298643790149
cg10696969	59504	MIR4251	NR_036215	0.0803522321750631	0.829656408829896	1.84789325924666	0.0675169150203745	0.359952900212344	-4.30787846651799	0.560518649723185	0.961851362191162	-0.10117012656991	0.140170867216773
cg25487903	-129	MIR638	NR_030368	-0.0896502644081148	-4.32715526984169	-1.84727177984013	0.0676077063252189	0.360177223159673	-4.32162829996275	0.329583526007228	0.918292840086986	-0.106946322264248	0.0864034397212488
cg10567579	-7712	MIR4472-1	NR_039682	-0.218743452346681	4.53665335836123	-1.84696799768362	0.0676521226305721	0.360177223159673	-4.30007388483791	0.578826572710893	0.962346335228675	-0.0918056493474845	0.133761295287812
cg25864535	-4473	MIR129-2	NR_029697	-0.180037949479817	-3.83787930673299	-1.8467279305831	0.0676872403207583	0.360177223159673	-4.32133131510689	0.337484209554078	0.919531857505095	0.141741078715981	0.108830492824773
cg00083072	-1472	MIR4489	NR_039709	-0.250710606625705	5.17747626804716	-1.84647763692976	0.0677238701821174	0.360177223159673	-4.31780234379204	0.156663470206307	0.851551512159067	0.0854701534722587	0.0449154293662704
cg24577933	-16227	mir-34	EF609116	0.192510573303614	-1.78396087034015	1.84609958219312	0.0677792289352429	0.360252373744618	-4.32467392294374	0.0525422033279575	0.741398541443976	0.33118988921076	0.127929181877608
cg02493905	1942	MIR554	NR_030280	-0.171113534983198	2.41283535290653	-1.84572626710512	0.0678339307179317	0.360323943229962	-4.3121656555598	0.929909744134648	0.996102975438684	0.0112608680367834	0.071170990222608
cg07823688	30660	MIR3935	NR_037499	0.240946489197039	4.68911370189461	1.84443206457262	0.0680526604741475	0.361228481058599	-4.30597584873807	0.0304000889948099	0.720561238296018	-0.166660777090824	0.0595111963265167
cg11690884	80994	MIR4432	NR_039631	0.0940826793106367	-1.51129875692052	1.8440031446925	0.0680868972652223	0.361228481058599	-4.30931717316123	0.406650791351124	0.940152033343454	0.124558593710711	0.109983065393222
cg24854704	-3423	MIR4456	NR_039661	0.114584972445583	0.380287398133982	1.84364211431142	0.0681399986998065	0.361290842620697	-4.31790500044779	0.242861255646226	0.883939233666707	-0.0812130149272148	0.0544645591824303
cg21978618	-53	Mir_324	.	0.129997872126796	-3.95727247322035	1.8428197670812	0.0682610810106763	0.36171335710812	-4.31266095665296	0.95325248752406	0.996936283405544	-0.00370388339420438	0.108015659920291
cg02070906	21444	Mir_652	.	-0.182226150608988	5.77489619119406	-1.84150329370694	0.0684552920665186	0.362436647921968	-4.325137741174	0.658442660867851	0.971961062908214	-0.088377512521207	0.164305818369011
cg13362546	-282	MIR200A	NR_029834	0.136620565797967	1.72355797825902	1.84092798017623	0.0685403090670979	0.362436647921968	-4.31051321865137	0.651841000521484	0.970571136988244	-0.0451540060756947	0.0821145172838673
cg19537184	-186	MIR526A1	NR_030197	0.0926392371881265	-0.27916652436762	1.84083150543979	0.0685545742469691	0.362436647921968	-4.33197806958787	0.172522298158063	0.859363508225763	-0.128858154919597	0.0736795336003468
cg24861253	11472	Mir_652	.	0.128927392498144	4.97820342921187	1.84077121449898	0.0685634903885343	0.362436647921968	-4.33347039687991	0.115241033241351	0.811423165562392	0.162598356979618	0.0770126132326879
cg13578306	-44747	MIR548I1	NR_031687	-0.268868305055117	3.63422833998009	-1.83917175121078	0.0688003808327033	0.363356304585023	-4.33517384194566	0.299042161430225	0.901726064429377	-0.207737952537969	0.157234144296566
cg15070718	-3	MIR1469	NR_031715	-0.319861031528332	-5.44426227940078	-1.83930847221043	0.0688384204043276	0.363356304585023	-4.31962903337001	0.794226768433118	0.991385067463045	0.0563154707184276	0.14617568849254
cg15791108	-2095	MIR1253	NR_031654	0.166283591821988	2.3512366877684	1.83868740965097	0.0688722493038617	0.363356304585023	-4.31599497068359	0.560250332645312	0.961851362191162	-0.0526703777875883	0.0729217641057809
cg07505964	-932	MIR301A	NR_029842	-0.179408249980887	4.76287833943011	-1.83847491979212	0.068903799118492	0.363356304585023	-4.32448767453059	0.401173472013365	0.940152033343454	-0.103554957409376	0.0977031726553249
cg03695236	-2007	MIR153-2	NR_029689	0.322897973042186	-1.48693921719872	1.83758443409933	0.0690361466739183	0.36376364635642	-4.34196475595841	0.129431476332769	0.824629965650336	0.283632259005641	0.139431697988107
cg16589830	33260	MIR3122	NR_036068	-0.13215954354836	0.0477887941024157	-1.8372602881445	0.0690843751258975	0.36376364635642	-4.33326082239561	0.488724777553912	0.953346874715425	0.0399115148884699	0.0419244233817485
cg20423581	-67273	Mir_584	.	-0.132870642027434	2.27882576061441	-1.83703323574018	0.0691181741192386	0.36376364635642	-4.33107835168634	0.96144194936386	0.997479205128001	-0.00105436492726077	0.050713352517235
cg17341343	-196212	Mir_544	.	-0.210923323886049	2.09059960320236	-1.83611002779255	0.0692557447376274	0.36376364635642	-4.31700619653697	0.573756380135463	0.962346335228675	0.0361394913300762	0.0462437452640783
cg11153400	-227	MIRLET7BHG	BC036832	-0.36373810402848	-4.48974165797714	-1.83600082646012	0.0692720323137658	0.36376364635642	-4.32811457681136	0.319460212007423	0.915036636593941	-0.172231616216867	0.136169807741808
cg01917080	-2958	MIR3649	NR_037422	-0.112015713821372	1.5364886748179	-1.83579194149495	0.0693031967779056	0.36376364635642	-4.33369141604917	0.524608133928227	0.9579489717708	-0.0535885916224176	0.0675830548687078
cg25107717	-19	MIR760	NR_030621	-0.117836304819909	-6.59044433267875	-1.83573135300597	0.069312238426174	0.36376364635642	-4.33851696140491	0.0429965159637581	0.730726974481336	0.143271495375657	0.0530518741925294
cg23968866	-423	Mir_684	.	0.158720765733148	3.91569159087815	1.83571898256186	0.0693140845941222	0.36376364635642	-4.32327515141325	0.409341302861089	0.940152033343454	0.0586616525274586	0.0520840296669013
cg15084558	-862	MIR4734	NR_039887	-0.124576384856642	-6.57323232565834	-1.8352823752469	0.0693792702239841	0.363887192807427	-4.32823134968645	0.759590773798687	0.987570711242766	0.0431708218473355	0.097097683861936
cg11863406	-174406	MIR17HG	NR_027350	0.156558318586	2.844724595016	1.83491318586694	0.0694344301872933	0.363958038978146	-4.33009212838141	0.356025459730458	0.924440234905752	0.14863864060863	0.118448376046022
cg26852894	-213109	MIR572	NR_030298	0.297383369973424	2.44387539041383	1.83314856438808	0.0696985843181693	0.364765895055894	-4.3336235552958	0.00937394874648174	0.717940195475311	0.379122275156012	0.109733605747353
cg02540736	-132	MIR345	NR_029906	-0.105794838781952	0.394467542833329	-1.83307025243029	0.0697103265624815	0.364765895055894	-4.34299475542837	0.74141444042078	0.986705310460097	0.0371531828699512	0.0780391904986581
cg18707952	-6176	Mir_633	.	-0.197413612335911	5.19946830980262	-1.83304719589532	0.0697137840173202	0.364765895055894	-4.33224728155969	0.990304365422309	0.998186589578975	0.00225396604729694	0.0842841673744907
cg08636115	135224	MIR4251	NR_036215	0.0993792673562851	1.63647185753738	1.83191593056495	0.0698835990422464	0.365147960494588	-4.33856458173276	0.781166532668428	0.988391711910907	0.0289326100027531	0.070991439327394
cg13537915	271	MIR129-2	NR_029697	-0.125197665092947	-4.4452890245295	-1.83137217120174	0.0699653456616538	0.365147960494588	-4.33023596762328	0.0152703771809274	0.717940195475311	-0.313689841416683	0.0997943062041045
cg08036333	203473	MIR620	NR_030351	0.137178580714727	4.54787300442169	1.83120716024487	0.0699901684977299	0.365147960494588	-4.34200572922028	0.117995889490487	0.81855795749998	0.346180864404134	0.165179185083548
cg14709103	29	MIR522	NR_030217	-0.13132706315273	4.70901911444261	-1.8312019232859	0.069990956421083	0.365147960494588	-4.33448900447008	0.176520384539265	0.862293304459107	0.188385161806215	0.103635866065286
cg20160035	108543	MIR1915	NR_031736	0.100450641994691	4.77523101881738	1.83117008622917	0.0699957466043071	0.365147960494588	-4.3402816520527	0.45352858904622	0.944222988072103	0.109403963364822	0.10651527179383
cg26807367	97786	MIR4699	NR_039848	0.15644730820175	5.08221352088582	1.82995241243398	0.0701791620501557	0.365886347251945	-4.33541838206153	0.126761674916658	0.821165253349291	-0.191092419128417	0.0973578251917266
cg15443767	155293	Mir_548	.	0.290942241848858	3.36856696775436	1.82838377253484	0.0704160323950838	0.366784310967566	-4.33393989208883	0.679523998683084	0.975534863161424	-0.0794023474429951	0.158848971199358
cg02771886	-1191	MIR568	NR_030293	0.139514030747272	5.1653368202062	1.82825604927104	0.0704353483409906	0.366784310967566	-4.33225457107577	0.979916388379944	0.997797559182251	0.00570227351317094	0.0752633348642739
cg03944501	-169	MIR190A	NR_029709	-0.231587951437832	5.90590848556763	-1.82547745274709	0.0708566561756349	0.368631758176861	-4.34841614903854	0.590744563497238	0.963225601014903	0.0846432188126579	0.113013190020483
cg08893817	15531	Mir_320	.	0.125115323660351	2.26094601606895	1.8253600940267	0.0708744968799642	0.368631758176861	-4.33798024145889	0.0038242685916365	0.717940195475311	0.392902354696393	0.102283171185439
cg08611331	33168	MIR4519	NR_039744	0.147653283482668	4.90092094230164	1.82373346110824	0.0711221604458504	0.369562296627958	-4.35520656369035	0.6252460757402	0.96697348846334	-0.0495321163965921	0.0827220990493779
cg11959620	-66661	MIR548O2	NR_039605	-0.163239085579361	5.36369204410578	-1.8236296345309	0.0711379930107834	0.369562296627958	-4.34956521487879	0.839878936700676	0.99282385651472	-0.00700476862245174	0.0314596936101891
cg03148140	-57118	MIR302B	NR_029857	-0.111124161949837	-2.28446175401878	-1.82299634384158	0.0712346273067471	0.369844428643111	-4.36070423318072	0.130530500353053	0.824746475557748	0.312277282404914	0.153944201888427
cg01597727	-93	MIR499A	NR_030223	-0.159297762108682	2.81510830419036	-1.82197010960549	0.0713914529637218	0.370438548691806	-4.34228612499964	0.0273719314514327	0.717940195475311	0.467734792590604	0.159083421398104
cg14539990	-4569	MIR602	NR_030333	0.147008834252723	4.67644967466509	1.82116075367574	0.0715153384401494	0.3708611437923	-4.358703022533	0.245861041958212	0.883939233666707	0.309320066126423	0.197421823008308
cg16600991	3956	MIR196A2	NR_029617	-0.0720711202100927	-5.92985007164864	-1.82024229772479	0.0716561399837316	0.371147536410881	-4.35667210564234	0.899585130054078	0.996102975438684	-0.00769477391933372	0.0625470580115651
cg15075580	-44844	MIR3938	NR_037502	0.28176143124157	3.52329713510978	1.82024218223846	0.0717149318996827	0.371147536410881	-4.33593225551519	0.09570685576823	0.778665275328486	0.17465880363829	0.0782945332943379
cg07120134	627	MIR4519	NR_039744	0.124277816056352	-6.08120161738165	1.81984421525124	0.071717238559432	0.371147536410881	-4.34114003066158	0.16448628136344	0.851551512159067	-0.0960461541539464	0.0538664333322579
cg00110769	-19425	MIR197	NR_029583	0.258251864603739	3.62735016278222	1.81938784888819	0.0717873359571094	0.371147536410881	-4.34498710661771	0.185416268642981	0.862293304459107	-0.222261369843677	0.131010134630766
cg21415424	20124	MIR4462	NR_039669	0.141194736996194	1.34483577796152	1.81931111642741	0.0717991275747436	0.371147536410881	-4.36126981294593	0.296969655885766	0.898916364048119	-0.219425398435794	0.165346456903928
cg11823637	28958	Mir_720	.	-0.137650055425937	4.41075738946687	-1.81906444713736	0.0718370446040238	0.371147536410881	-4.35589575098583	0.759079787368247	0.987570711242766	0.0223706381394192	0.0502153760267507
cg01093934	-9	MIR1246	NR_031648	0.307784272964018	3.62552624390971	1.81857918140883	0.0719116863199258	0.371147536410881	-4.35941201633752	0.910618264493882	0.996102975438684	0.0144961912367781	0.0762405112996905
cg03718509	17006	Mir_562	.	-0.203885667975617	2.68199087852478	-1.81825621949231	0.0719613988058366	0.371147536410881	-4.36307453533945	0.0911590000677679	0.776926798568628	-0.251030953107405	0.115365326554638
cg10352237	-628	MIRLET7BHG	NR_027033	-0.256721830628122	3.63911285468695	-1.81798528359244	0.072003125124698	0.371147536410881	-4.36988879240614	0.0754777443581059	0.772686900982394	0.168938442629349	0.0710645474083221
cg09044868	-4144	Mir_186	.	-0.221560828049996	5.40753796454187	-1.81823641023166	0.0720232697497093	0.371147536410881	-4.35576028040407	0.0573252855664148	0.749090157980115	0.13156953077603	0.051816302217157
cg08264572	-54729	MIR4283-1	NR_036270	0.188385161806215	3.24966039890013	1.81776028858137	0.0720377914571817	0.371147536410881	-4.35942646084199	0.737786467212655	0.985896736916341	-0.0324942941767308	0.0818516626603655
cg19244928	-374	MIR516A2	NR_030221	-0.153179171830966	2.78308294535721	-1.81717940271577	0.0721273561726511	0.371390004853639	-4.35597008480089	0.272314988584699	0.893987451548477	0.241232114162585	0.162508059264794
cg02656609	-36	MIR301A	NR_029842	0.317689755542805	3.52071784072983	1.81656809457239	0.0722805709043411	0.371768790638938	-4.34853186372325	0.000556806954985542	0.717940195475311	-0.436362034379063	0.0971687765213684
cg00138641	-749	MIR193B	NR_030177	-0.108955390684632	-5.19047521429618	-1.81610742167319	0.0722928840655458	0.371768790638938	-4.37088541872496	0.524409192200324	0.9579489717708	-0.12775530276927	0.161036695239709
cg25575145	39352	MIR4686	NR_039834	-0.252206646663845	4.87072523578378	-1.8156736053984	0.0723599606273842	0.371768790638938	-4.36373384026401	0.874285151205818	0.995383182005992	-0.0179072016677293	0.108466972392841
cg19514381	90488	MIR148A	NR_029597	0.150041372448439	-1.43399863787819	1.815535804426	0.0723812781969689	0.371768790638938	-4.35449630975092	0.0689841269125317	0.76729383684933	0.172916038421692	0.0711276597919722
cg18772152	8305	Mir_548	.	0.150438456502609	3.19857107931451	1.8151242956278	0.0724449689472475	0.371768790638938	-4.36940789039947	0.0266085529332967	0.717940195475311	-0.230297390344283	0.0802631003436007
cg09405788	214479	MIR378C	NR_036180	-0.165383010829822	5.76390749492973	-1.81505178104861	0.0724561971226952	0.371768790638938	-4.36634122325656	0.379743459469835	0.93316717389281	-0.0397464615930374	0.0357784053893346
cg23227462	13880	MIR4786	NR_039949	0.182344385955289	1.13056018340902	1.81415614063874	0.0725949975473574	0.372262375920662	-4.3720891879549	0.405972359584433	0.940152033343454	-0.0997605359438244	0.0951280760194364
cg13104257	11161	MIR4251	NR_036215	0.105889320922202	4.05678468117362	1.81346386921398	0.0727024324623807	0.372594636279344	-4.36706034538524	0.828956823412242	0.991385067463045	0.0203212524983858	0.062251364307603
cg04758273	24378	MIR4295	NR_036177	0.308371783313347	3.58669669852756	1.81271184183691	0.0728782383170263	0.373276697780877	-4.36157582065948	0.0961142018194138	0.779801202876544	-0.188945402286883	0.0881807565122797
cg04295258	-1241	MIR205HG	NM_001104548	0.170504489097203	3.49004830832896	1.81112886270976	0.0730657808758461	0.373904168550602	-4.3583865842696	0.535716742061034	0.958113903951806	0.0548410823159469	0.0640617558492718
cg14829409	893	MIR302B	NR_029857	0.29802548596239	2.78041536109672	1.81115561075029	0.0730908092157958	0.373904168550602	-4.36792431668677	0.967697066027431	0.997797559182251	0.00597886088601794	0.062351973436368
cg15508401	-6770	MIR4440	NR_039642	-0.220608810572867	3.52668546432884	-1.81072282965676	0.0731291169664659	0.373904168550602	-4.37818992617729	0.836212663325349	0.99282385651472	-0.0193520535907618	0.0845729833390242
cg24627419	2806	MIR9-1	NR_029691	-0.211887707010607	2.51031367125163	-1.81006136945522	0.0732323941112047	0.374213251312109	-4.37632001300741	0.0140453425749743	0.717940195475311	-0.396955319719882	0.12471003012089
cg09158035	-105318	Mir_548	.	0.228933080433679	4.09107522570168	1.80964185200946	0.0733271742445723	0.374218306274902	-4.34889374785971	0.971064153422721	0.997797559182251	0.0120288390602372	0.133147191085184
cg05674692	-40574	Mir_544	.	0.0856495995459143	-0.764692563789094	1.809304390731	0.0733507335844752	0.374218306274902	-4.37205541983573	0.793493177764084	0.991385067463045	-0.0245291585820337	0.0814641631245978
cg00109776	-759	MIR518E	NR_030209	0.267907594121897	3.4862671393116	1.80923325185914	0.073361862971951	0.374218306274902	-4.36801420276397	0.947907294835765	0.996348068328666	-0.00436425370172358	0.101245634629209
cg18577533	79	MIR521-1	NR_030216	0.0668081250899954	0.597644675020083	1.80847354135944	0.0734808040240157	0.374606339300962	-4.37211613837544	0.58721638937451	0.962346335228675	0.0315103971093956	0.0416976352397575
cg15943851	87033	MIR148A	NR_029597	-0.152319889095199	-4.95549301410923	-1.80777060428361	0.0735909990754267	0.374949358554565	-4.37474632188557	0.0615711612534897	0.750737725637036	-0.255007164040649	0.105704974072752
ch.4.23085918R	-12094	MIR548AJ2	NR_039674	-0.146882147715163	-6.56020746965434	-1.80727936739371	0.0736680885858724	0.375123402134821	-4.37403731968271	0.724502404332751	0.984127418579886	0.0355493115169101	0.0703124173365667
cg01595666	-204785	MIR4472-1	NR_039682	0.128230406056599	2.66889469298238	1.80667093214827	0.0737636628456425	0.375391313887725	-4.37916369108266	0.694442433353113	0.978875020641897	-0.0486485744069189	0.102801805475528
cg26967842	-2044	MIR153-2	NR_029689	0.195249770043664	-0.7714396728193	1.80615791600075	0.0738443283972819	0.37558308587628	-4.38849219524102	0.387572293025883	0.934973928305277	0.166783752763565	0.141645059913483
cg16360322	7948	MIR573	NR_030299	0.155588733499485	2.05722949551532	1.80490092834893	0.0740422837929765	0.376370841060517	-4.39221413781909	0.283898559388667	0.895349027171169	0.167496544069151	0.115507297489069
cg02528319	77991	Mir_584	.	0.139225926585737	5.64753846730133	1.80383328919811	0.0742107653491605	0.376455502447736	-4.39012806352698	0.229313606183273	0.883939233666707	0.0944607525704835	0.058254377553755
cg13294300	-144427	Mir_584	.	-0.125174289299485	1.91985179991515	-1.80381842531799	0.074213113224362	0.376455502447736	-4.38266571781116	0.112225237897105	0.807750201989078	0.23445724679934	0.110143014499729
cg18925664	61031	Mir_548	.	0.203954356901002	2.52341612986268	1.80339501006929	0.0742800211092707	0.376455502447736	-4.38400363356094	0.367446363489063	0.92796136536631	-0.103105056505972	0.0903653857034644
cg18683539	-4815	MIR148A	NR_029597	0.36171373704858	2.54716767568545	1.80332983477897	0.0742903245201664	0.376455502447736	-4.37305117827801	0.929371608908192	0.996102975438684	-0.00576659244797243	0.0782362864740502
cg11891504	329	MIR4707	NR_039856	0.10780991251956	-6.27060165255131	1.8032766179339	0.0742987383270133	0.376455502447736	-4.3786252799548	0.060664364758593	0.750737725637036	0.504440701086976	0.201255766583723
cg06852461	686	MIR29C	NR_029518	0.0772308992428352	-2.20211191226576	1.80289138507213	0.074359668828254	0.376455502447736	-4.37543018632557	0.218389341995202	0.883939233666707	0.184371278866046	0.111120148983749
cg18207201	-372	Mir_548	.	0.206075556085515	4.14796911236574	1.80240605052738	0.0744364909251346	0.376455502447736	-4.3914967122447	0.521761474298626	0.957590968137488	-0.0419309139865624	0.0525006363729271
cg16278897	-9212	Mir_28	.	0.365326059975743	3.41016406468106	1.80252796626085	0.074446481384722	0.376455502447736	-4.38113844379195	0.887447657419117	0.996102975438684	-0.0129206313994161	0.0902388612819899
cg27323784	-101816	Mir_652	.	0.0810440768922905	-4.41595279476621	1.80230432336149	0.074452601341232	0.376455502447736	-4.37701198114576	0.200643058304392	0.872404062938526	-0.112403894770003	0.0686216383049471
cg03907390	-71091	MIR4681	NR_039829	0.146602579302232	-3.72658481773878	1.80206972982319	0.0744897646752273	0.376455502447736	-4.38745750316709	0.0422825629959498	0.730726974481336	-0.294188454688582	0.112099079227469
cg10400174	-212	MIR494	NR_030174	0.11983529067735	4.66059245035468	1.80159740918318	0.0745646344042067	0.376581428672694	-4.37924743999977	0.603316551119087	0.964145373296208	0.044425309646808	0.0612619867439649
cg25819429	22542	MIR4261	NR_036222	-0.202031852527361	5.49157384225348	-1.80113552851623	0.0746379095665424	0.376581428672694	-4.39037397802081	0.152584155067761	0.845026797215137	-0.36373810402848	0.198114346565835
cg06512263	142460	Mir_548	.	-0.136402221614902	-1.56140630888024	-1.80109732643955	0.0746439728154162	0.376581428672694	-4.37778536936877	0.583250610476891	0.962346335228675	-0.048500816954904	0.0715499635335025
cg21992501	12316	MIR4765	NR_039922	-0.214614100186469	3.64380601864135	-1.80015567426056	0.0747935564145031	0.377118347345602	-4.39650245131917	0.575723729383079	0.962346335228675	-0.0484735489785514	0.0700176096547389
cg12623045	-6325	MIR202	NR_030170	0.128442082191372	4.60032116344933	1.79909693267916	0.0749620365587403	0.377749870501887	-4.39062994524194	0.0264685216668368	0.717940195475311	0.388180847346484	0.131258167196816
cg19924948	6390	MIR4262	NR_036226	-0.160297189265434	-5.0441574245205	-1.79810394302491	0.0751203391350943	0.378329408278072	-4.39150879972632	0.751656513021551	0.987570711242766	-0.0255934732158683	0.0686306638523954
cg26931307	-471	MIR495	NR_030175	-0.175471229196856	3.88615791034753	-1.79703631257512	0.0752908498606554	0.378801674974286	-4.39730371965125	0.17263538378728	0.859363508225763	-0.215061927310131	0.123002995361992
cg16190888	97422	MIR3126	NR_036073	0.184972989994521	0.355445502343516	1.79688817310525	0.0753145344528855	0.378801674974286	-4.39577272314997	0.294741983178038	0.897717258040692	-0.0881465477456372	0.0661067489556959
cg14661803	16652	MIR2355	NR_036227	0.184586794596113	2.46319040584538	1.79670289984753	0.0753441646950456	0.378801674974286	-4.40660346197412	0.775220005277908	0.988322737624141	-0.0230878897854844	0.0694726818630354
cg17916960	-54829	MIR184	NR_029705	0.449223159295871	-1.61388226448577	1.79646984571508	0.0754108095241724	0.378918719736756	-4.38575074828874	0.00215179165446115	0.717940195475311	-0.413821767642972	0.10378642806949
cg08391709	-602	Mir_324	.	0.145108453293863	6.01658901729575	1.79600710019708	0.0754555282617143	0.378925520661413	-4.39665807974431	0.359353563215689	0.924440234905752	0.149035251137436	0.119561198619245
cg27059302	-40944	MIR548W	NR_036146	0.286635974694451	2.77592205365275	1.79568159699373	0.0755370400035912	0.379029875410524	-4.37585800906163	0.646420220816228	0.969340056666182	-0.0804966400862366	0.143798817539854
cg14759209	9282	MIR4747	NR_039902	-0.11018267603051	5.4515683597835	-1.79533603092236	0.0755630628250323	0.379029875410524	-4.3904709450778	0.580799093930916	0.962346335228675	-0.0878318735855385	0.128681066275317
cg04177456	107653	MIR595	NR_030325	-0.191596264979006	5.4917227491431	-1.79462551579027	0.0756770566377899	0.379290736009286	-4.40852638693587	0.0726436699973051	0.770340277228704	-0.308796116290809	0.13339794040743
cg02883604	43551	MIR573	NR_030299	0.303041244660504	3.24584631050153	1.79447089959389	0.0757018818494158	0.379290736009286	-4.40664245378823	0.413790721736822	0.940152033343454	-0.0593632473861532	0.057599342720356
cg05177685	6362	MIR877	NR_030615	-0.193475408648186	5.07818340188876	-1.79376943433041	0.0758145939856479	0.379637777791743	-4.37347805847022	0.78932364190104	0.989908878093709	-0.0352882055587747	0.11449358150145
ch.1.5843844F	1544	MIR4689	NR_039838	-0.158570065822245	-5.43830276758348	-1.79293594139884	0.0759487010659175	0.379928421974489	-4.40577140804131	0.0434037196238327	0.730726974481336	-0.141693728367082	0.0542885022814706
cg14419051	-1686821	MIR873	NR_030618	0.0848987855097184	0.330280424198081	1.79286827912361	0.0759595963824025	0.379928421974489	-4.40074849668747	0.526067927631494	0.9579489717708	-0.0692069542122985	0.0876049015627595
cg16283183	9104	Mir_720	.	0.0935377130613452	-0.898335664502523	1.7925720175364	0.0760073171361901	0.379949620787202	-4.39517835771326	0.145111804301538	0.842768471305809	0.302048394061432	0.154399403898339
cg18424717	162819	MIR4306	NR_036191	0.295264108581707	3.19831265706425	1.79185597734447	0.0762127651570258	0.380338948269639	-4.38592140403019	0.557293471605499	0.961851362191162	0.0830574059972867	0.102103228137593
cg09263904	-1342	MIR26A2	NR_029847	-0.223847782291693	3.5412954956111	-1.79126654590419	0.0762178935507816	0.380338948269639	-4.41308439245061	0.00919718176782386	0.717940195475311	0.524795866831382	0.15152141585618
cg16740893	72539	MIR4297	NR_036179	-0.273758214984398	3.90471626953728	-1.79107627703543	0.0762486247577925	0.380338948269639	-4.41139873834884	0.210655394880618	0.879414476617251	0.417019684789442	0.247238206183561
cg02159999	23050	MIR548O2	NR_039605	0.153314382827416	-4.61498619593804	1.79101014491112	0.0762593084651416	0.380338948269639	-4.40556868116705	0.91334274861956	0.996102975438684	-0.0071732158686311	0.0715740169607079
cg02849766	-1239	MIR1470	NR_031716	-0.162831657664958	3.55719648925214	-1.79031542907336	0.0763716153537144	0.380551138894897	-4.40102249156152	0.0080156712422714	0.717940195475311	0.502551140303152	0.142570186242945
cg01235172	-84504	MIR153-2	NR_029689	-0.109052137157509	1.88031446420897	-1.78935651248045	0.0765268574189539	0.380551138894897	-4.3980854180856	0.836675044277411	0.99282385651472	-0.0175621171217943	0.0770122177153077
cg07608508	36601	MIR4786	NR_039949	0.156812484321628	5.70821632377915	1.78876062994144	0.0766234582175167	0.380551138894897	-4.40577428174646	0.0260533121694962	0.717940195475311	0.472559982610057	0.159354722704529
cg23643973	1796	MIR3675	NR_037446	0.0704839666998623	0.538917036459002	1.78873963088349	0.0766268642945979	0.380551138894897	-4.4135727115973	0.362177835993778	0.924440234905752	0.148341172857674	0.119682099977877
cg19084794	-1341	MIR3150B	NR_037484	-0.253039623392665	1.340778538506	-1.78784038391182	0.0767728410140098	0.380551138894897	-4.4086255600896	0.262980889738988	0.89348435702586	0.131375186731629	0.0868404065703308
cg20899713	-10989	MIR1324	NR_031714	0.0781490838951784	-0.827761068031097	1.78760236710534	0.0768115172800004	0.380551138894897	-4.41378127634998	0.00855664412910486	0.717940195475311	-0.264764948842696	0.0776330299932316
cg04911669	-19702	MIR4282	NR_036244	-0.159273062870458	0.285578013187264	-1.78759201407297	0.0768131999497391	0.380551138894897	-4.41154666251648	0.456384865294507	0.944531671446129	0.0510664622245245	0.0500207993366236
cg10985956	-2878	Mir_590	.	0.202597102825794	4.3423717852999	1.78711792849054	0.0768902853578705	0.380551138894897	-4.38914178577503	0.017639439914449	0.717940195475311	0.302721144829861	0.0958153609996569
cg01174743	-18089	MIR3692	NR_037463	0.21016292264692	-2.54043630906311	1.78688070454692	0.076928881529411	0.380551138894897	-4.40861502666964	0.0783317613503017	0.774472705411947	-0.21396802236816	0.0942844417941364
cg24003832	-99119	Mir_652	.	0.196578783077877	-4.16790568898884	1.78684290429976	0.0769350330833269	0.380551138894897	-4.40255840835664	0.255023281439278	0.89028902645482	-0.177554602509862	0.122266002260377
cg03802201	647	MIR614	NR_030345	0.172277953649073	-6.56078269415515	1.78595534126542	0.0770795906910768	0.380551138894897	-4.4132941257464	0.658896551209821	0.971961062908214	0.0239592240781993	0.0384908684385634
cg25824127	7878	MIR2110	NR_031747	-0.133380384847874	5.3957492363931	-1.78582990949462	0.0771000378975028	0.380551138894897	-4.41539104545909	0.287572468762172	0.895349027171169	-0.0931429340126978	0.0687909978455051
cg06218726	-1	MIR203	NR_029620	0.164838193291821	-2.84166398957336	1.78569811549865	0.0771215270716723	0.380551138894897	-4.41346023343744	0.23043974540504	0.883939233666707	0.0997166006660647	0.0616405678219439
cg01806859	-332	MIR4666A	NR_039812	0.282226730195381	3.14186881968111	1.78531492270105	0.0771840352683301	0.380551138894897	-4.41812099027584	0.265794240496857	0.89348435702586	0.238204809353275	0.158359597093133
cg08073667	-193506	MIR4718	NR_039869	0.0923593976587771	5.28470089612827	1.78526114564106	0.0771928109844822	0.380551138894897	-4.42028467927909	0.849695868173727	0.995025493195084	0.017748781971909	0.0608687093177931
cg22240667	-1547	MIR193B	NR_030177	-0.126859046136263	-5.90773442024422	-1.78511297557075	0.077216994679538	0.380551138894897	-4.42155574321643	0.482078272216558	0.953346874715425	0.0829808447837182	0.085906648261226
cg01441421	49084	MIR1200	NR_031604	-0.222251319580772	5.9984734279074	-1.78496519538372	0.0772411209791461	0.380551138894897	-4.40344095888653	0.381905227693039	0.934436095999679	-0.100661480917521	0.0910401610990649
cg26323077	107026	Mir_548	.	-0.250231616736336	4.74895507844355	-1.78504226973706	0.0772580154271984	0.380551138894897	-4.39337291641347	0.778833934742089	0.988322737624141	0.0250359218380048	0.0608342810855625
cg11857256	539717	MIR4500	NR_039722	-0.204331439533437	5.63795172560536	-1.78473441763399	0.0772788097624	0.380551138894897	-4.41907288832954	0.596674325712221	0.963774960497614	0.0766169861685063	0.103857253563583
cg01920129	-264	MIR32	NR_029506	-0.201048873728437	3.31272206925627	-1.78459531615698	0.0773015340507543	0.380551138894897	-4.40521932227893	0.63948549021926	0.968157365025321	-0.0619090766000313	0.108138820118542
cg02739593	-10661	Mir_562	.	-0.241124184565794	5.23702248789597	-1.78430931819956	0.077348273414042	0.380551138894897	-4.42734181479243	0.934829180213893	0.996102975438684	-0.00833672472517288	0.128869328734595
cg00166868	5712	MIR4441	NR_039643	0.287559550226269	2.80995740389053	1.78424362725776	0.0773590122889563	0.380551138894897	-4.42335505266062	0.900022666017623	0.996102975438684	0.0104900397161264	0.0505051421456261
cg10603296	-149	MIR218-1	NR_029631	-0.165379567326176	4.89855458322876	-1.78371315518985	0.0774457767743654	0.380551138894897	-4.403809721265	0.0737794137260929	0.772686900982394	-0.420130646983035	0.182226149477211
cg09829457	5723	MIR581	NR_030307	0.222537068454915	5.54933690106082	1.78323243832529	0.0775244727216744	0.380551138894897	-4.4071267697042	0.345619479032259	0.922143546002697	0.134487124135823	0.104957205137459
cg07222058	-47142	MIR4283-1	NR_036270	-0.0960461541539464	3.19675945732144	-1.78304276359856	0.0775555416796191	0.380551138894897	-4.41197900487866	0.010837940019283	0.717940195475311	-0.341160288805719	0.103270334282771
cg19517470	16436	MIR2113	NR_031579	-0.270510665983254	3.34351010322981	-1.78295526866085	0.0775698769285041	0.380551138894897	-4.42552246883375	0.348059051408095	0.922947806286026	-0.0848463088034949	0.0713175960734732
cg24194053	16219	MIR3156-1	NR_036112	-0.199733060071905	4.21902905791682	-1.78290450038872	0.0775781958517043	0.380551138894897	-4.39867602327297	0.56664220049642	0.961851362191162	0.217227513617337	0.273153351992875
cg11863217	85782	MIR153-2	NR_029689	-0.170769927729527	5.45875600197387	-1.78287737599125	0.0775826407759458	0.380551138894897	-4.40098517527127	0.060257171721004	0.750737725637036	-0.349764445967165	0.144234768989679
cg11869269	137	MIR496	NR_030176	-0.204693793481636	5.4864891499081	-1.78285241541418	0.0775867312969962	0.380551138894897	-4.40747525835632	0.896033598286975	0.996102975438684	-0.0136279832963629	0.105710355310596
cg00845368	310	MIR2278	NR_031755	-0.137086372666358	5.97569578498921	-1.78255308203228	0.0776357997207849	0.380551138894897	-4.41037129998684	0.834490626630018	0.992744814401121	0.0311266897911619	0.0981537432372743
cg04725215	-10796	MIR4635	NR_039778	0.223818268794465	5.2922314862119	1.78245463505614	0.0776519433107807	0.380551138894897	-4.42871757473555	0.577093496813125	0.962346335228675	-0.105798237379176	0.153404221848255
cg27143946	15212	MIR548D2	NR_030385	0.256424458794566	3.59770064916593	1.78241921630925	0.0777173522505521	0.38065819728998	-4.39689407907936	0.575248289904047	0.962346335228675	0.0672488623096157	0.0863687267629074
cg15988843	-9543	MIR200B	NR_029639	-0.141555924409059	-4.28360170397817	-1.78165085441291	0.0777838531689721	0.380770481227159	-4.42545526262836	0.485503038921705	0.953346874715425	-0.0525888492062644	0.0602161940765098
cg12418173	16368	MIR4461	NR_039666	0.271033663688409	3.73733562993202	1.78087117610939	0.0780023361525192	0.381626211254598	-4.40248925505806	0.767053598515366	0.988322737624141	0.0296013502530647	0.068559997902942
cg15370103	-1787	MIR135A2	NR_029678	0.251646162876952	4.22985625003994	1.77891313853736	0.0782345347421496	0.382548049567377	-4.42160639842859	0.0273031124509656	0.717940195475311	0.392769375331236	0.133527879528197
cg16821867	-361912	MIR4472-1	NR_039682	0.339136049551709	5.18714643915924	1.77890586798938	0.078295405559968	0.382631573704139	-4.39366628010282	0.655226589439921	0.971587610641894	0.0196791190502853	0.0312798047870841
cg26106778	-464	MIR219-1	NR_029633	-0.111357842106032	-2.24082808209473	-1.77807621588612	0.0783727383007548	0.38279540931917	-4.41798873668395	0.0306792201937258	0.720561238296018	0.532380071016933	0.184781531872126
cg11351987	-69	MIR7-3HG	BC143983	-0.162964158723282	0.663138386924037	-1.77765617314313	0.0784421771851347	0.382866916557017	-4.41190333767287	0.324638143470027	0.916542671484963	0.159300032821345	0.119208224089062
cg13145120	9378	MIR335	NR_029899	0.282254995745311	2.67154559092117	1.77745766404988	0.0784750111642959	0.382866916557017	-4.42317749634218	0.121584393537155	0.81855795749998	-0.249195193614237	0.125187537423257
cg16735875	39830	MIR4714	NR_039864	-0.173659130802808	5.53790141545233	-1.77684986430601	0.07857561358682	0.382991937087299	-4.41436669918405	0.153597542806517	0.845379015892329	-0.125197665092947	0.0683627648501358
cg13974894	155249	Mir_652	.	0.175862882033609	4.6411512530408	1.776382372313	0.078653064845089	0.382991937087299	-4.43074356726721	0.624296513318326	0.966455224703445	-0.0319669787485345	0.0532304855106954
cg09527658	15226	MIR3198-2	NR_039851	-0.127960570776526	-5.63471493273816	-1.77620095319479	0.0786831382450228	0.382991937087299	-4.41527720449437	0.141094109439857	0.840988600785554	0.153931076823429	0.0779160375362161
cg09818637	37070	Mir_652	.	-0.106481933424182	1.85761737701726	-1.77608444719632	0.0787024561629845	0.382991937087299	-4.4153700388984	0.216879230520103	0.883939233666707	0.189015971309218	0.113555744617697
cg02098156	313	MIR922	NR_030627	-0.165864031778747	5.30623396716679	-1.77597993139695	0.0787197893120609	0.382991937087299	-4.43415392357667	0.148874859871391	0.844999838741083	-0.237668016107652	0.128251145943528
cg18224977	-225528	MIR4417	NR_039612	-0.176739027218877	3.94552599624712	-1.77545468789916	0.0788069446709883	0.382993370281327	-4.43115142880427	0.00125089999443421	0.717940195475311	0.420268506275001	0.0981727224020171
cg24698352	-46	MIR1193	NR_036132	0.166561416983309	4.88375215946879	1.77517783409357	0.078852915974145	0.382993370281327	-4.41310068455298	0.497966712154418	0.953346874715425	0.099792953383433	0.106987684693135
cg13180971	13007	MIR4472-2	NR_039683	0.11449221385003	2.03962084872855	1.77515729839439	0.078856326788655	0.382993370281327	-4.43740636897908	0.805613556231492	0.991385067463045	0.0205024762163788	0.0560324412280161
cg24245305	160827	MIR3943	NR_037508	0.0997329871298716	6.30197581635628	1.77492205799994	0.0788954070160665	0.382993370281327	-4.43488684903419	0.0356625525855403	0.725172835227661	-0.309643236604726	0.113993245213744
cg05987823	859	MIR615	NR_030753	-0.140082833441779	-0.990020905254455	-1.77446356928431	0.0789716211885701	0.383036297391233	-4.4382853406916	0.248548361262064	0.883939233666707	-0.203412164558543	0.138116975860679
cg02806012	2337	MIR1253	NR_031654	0.113625502921784	0.0275569193434207	1.773999603288	0.0790488077000258	0.383036297391233	-4.42881219047302	0.0655853352985328	0.763952907426358	-0.386243089894685	0.162594063978267
cg24174557	-15082	MIR21	NR_029493	-0.156190276345989	-1.54654205663919	-1.77396663785639	0.0790542942778735	0.383036297391233	-4.43228632306194	0.944241281304835	0.996312323710868	-0.00288826875876924	0.0587597753910496
cg09362722	38343	MIR490	NR_030165	0.27659845221194	4.27079167817164	1.77387047613835	0.0790998899692688	0.383036297391233	-4.43360406976003	0.631940599238333	0.967506982868983	0.1014525011061	0.151017099667286
cg03984209	-33396	MIR3938	NR_037502	0.153780160751868	-1.04258062068316	1.7731771883335	0.0791857796592902	0.383036297391233	-4.42811263970222	0.896444749701917	0.996102975438684	-0.0128093878075917	0.0998894866243209
cg11275750	-13484	MIR4786	NR_039949	-0.141742370573149	6.78688310193288	-1.77314107505571	0.0791917987572237	0.383036297391233	-4.43703402903189	0.765575622069647	0.988322737624141	0.0287828076537596	0.0662738698982416
cg03530393	-4209	Mir_584	.	-0.183265145208455	2.71512577980019	-1.772907904063	0.0792306710887383	0.383036297391233	-4.43143696740325	0.658968484276739	0.971961062908214	-0.0408579370696681	0.0760954578755989
cg04392266	60673	MIR3156-1	NR_036112	0.357741504135469	4.23323336215728	1.77276240526155	0.0792549354180991	0.383036297391233	-4.41735370688196	0.536115158637878	0.958113903951806	-0.0635674211179464	0.0825693565650919
cg23415176	570	MIR941-3	NR_030638	0.092456968582962	5.74424098279178	1.772289170897	0.0793338974787247	0.383205968031563	-4.44225059817483	0.302152647915079	0.906538774333665	0.183482546573992	0.131259888468576
cg17841267	-37628	Mir_544	.	0.110070491347134	1.14116852049381	1.77133151191415	0.0794938873666999	0.383766623099571	-4.44568508729837	0.987507966852839	0.998026112615843	0.00231754149589188	0.104681312102824
cg26729372	4438	MIR4297	NR_036179	0.081443595578262	5.31629128767885	1.77093544726765	0.0795601330888691	0.383767552389182	-4.42862027486574	0.933890142540523	0.996102975438684	-0.0103800628478704	0.156698521640228
cg12083336	-130120	Mir_548	.	0.216898182503461	3.89901223130702	1.7708052570977	0.079581918623163	0.383767552389182	-4.43806450957103	0.158844538894067	0.851551512159067	-0.152319889095199	0.0842584168225043
cg23686632	574	Mir_548	.	0.182150463903632	3.68111566995031	1.77050047310799	0.0796329392781484	0.383801777943994	-4.44775713112638	0.628560106395788	0.967305073914476	-0.0352769140205061	0.0595252128085168
cg00568128	-162	MIR2110	NR_031747	-0.119331598425292	-5.33657757644054	-1.76984007716897	0.0797435817332022	0.384123162725866	-4.43171824688849	0.890212098718677	0.996102975438684	0.0432496959087773	0.193085824018822
cg09473383	-9639	MIR101-1	NR_029516	0.104515578627362	-6.03452519734171	1.76943418855525	0.0798116470320613	0.384210866152644	-4.4370854626743	0.201713160012505	0.872656444190372	-0.098035534259769	0.0599959049259562
cg03406626	-38497	MIR1260B	NR_036125	0.338098216726806	3.68826881766422	1.76956399175845	0.0798497291065692	0.384210866152644	-4.43153117303334	0.038827950543033	0.725172835227661	0.191005820023707	0.0693030067205244
cg26723162	-32355	MIR378D1	NR_039608	0.113435045675511	0.484819277220848	1.76847173326212	0.0799732370529002	0.384343911748891	-4.43739117692852	0.810732826279111	0.991385067463045	0.023496124761244	0.0657740079635661
cg23091302	-32986	MIR4791	NR_039954	-0.114035663165882	-1.54720508310577	-1.76790275102017	0.0800688923190214	0.384343911748891	-4.43510081562453	0.80914031256179	0.991385067463045	-0.0269531652861057	0.0981833300311169
cg04674529	309817	Mir_186	.	-0.159904709985439	5.57687177494494	-1.76764642793813	0.0801120152541715	0.384343911748891	-4.45095792113699	0.386828792231556	0.934973928305277	-0.0463070375596977	0.04233396481503
cg14092259	-15	MIR30E	NR_029846	-0.14297360010149	6.46515690067982	-1.76760767142717	0.0801185371858291	0.384343911748891	-4.44335488683854	0.620969255440939	0.966455224703445	0.0383992580528805	0.0554802063807144
cg16520038	-10	MIR130A	NR_029673	0.0869740251212705	-1.48040654737845	1.76697184337875	0.0802255966188456	0.384343911748891	-4.44318329198239	0.450899417519016	0.94355988151988	-0.0902236105026565	0.0952272142559197
cg20116468	-10588	MIR153-2	NR_029689	-0.215827056768056	3.36338989831662	-1.76696577502959	0.0802266189630497	0.384343911748891	-4.45217669601273	0.942430048764961	0.996102975438684	-0.00497744682021027	0.0954580759018348
cg17474224	-17367	Mir_590	.	0.159911696580943	6.31341400743462	1.76676828056241	0.0802598970260157	0.384343911748891	-4.44801430157175	0.221740199833778	0.883939233666707	0.0869733391490582	0.0527908875844165
cg27205487	-560	MIR125B2	NR_029694	0.215961996268483	3.95291746786868	1.76674844230298	0.0802928978448773	0.384343911748891	-4.44602059512807	0.451618598083539	0.94355988151988	0.111900717760728	0.108505731082107
cg02778551	16715	MIR339	NR_029898	0.0928542825415424	1.36231144701766	1.76644225370117	0.0803148578557738	0.384343911748891	-4.44063075814723	0.0287454134989595	0.717940195475311	0.216509124511055	0.0742753258970211
cg14399060	40	MIR10B	NR_029609	0.270651356809603	-3.79725498553401	1.7664281679153	0.0803172331029384	0.384343911748891	-4.43271095897332	0.368114091905927	0.928420021380239	0.16796533228079	0.137144192952023
cg21367907	-216915	hsa-miR-3198-3p	FR772968	-0.192455109314658	3.09093839358879	-1.76526414102099	0.0805137199568621	0.385073281326251	-4.44508668810222	0.369565796690434	0.928420021380239	0.061411953788284	0.0502899762213103
cg07471256	-17096	MIR1260B	NR_036125	0.206086696652664	1.90136621601185	1.76397089844364	0.0807324827341932	0.385908333769902	-4.4509401916061	0.446294507964226	0.942480356019488	-0.0722189216071157	0.075419986149245
cg25060339	-2753	MIR3545	NR_039859	-0.163060739834793	2.34515416065342	-1.76367305750997	0.080782934345346	0.38593837086366	-4.44712216700487	0.59371867518747	0.963525243000265	-0.0588913736751068	0.0895124789725681
cg24950003	-1383	Mir_548	.	0.260606066710329	3.9892958846359	1.76270280403732	0.0809474668633688	0.386513095875474	-4.44373552732828	0.198831425922985	0.872404062938526	-0.25558791111423	0.155390600482386
cg17568611	-77133	MIR4480	NR_039700	0.14570015729296	5.33381314034718	1.76195787342286	0.0810739771128695	0.38690574113176	-4.43571371149717	0.71073393753086	0.98142580323575	0.0355089437122464	0.0670250312883581
cg07712541	-48187	MIR346	NR_029907	0.115743118193795	0.11582293518474	1.7614932697718	0.0811529623659795	0.387071280105856	-4.45516671535283	0.607395245659807	0.964145373296208	-0.0501425884359111	0.0793279772449938
cg10894205	-2948	MIR3183	NR_036148	0.0875090114852626	5.3563115383935	1.76083709139117	0.0812646243735228	0.387072214389007	-4.44788162425273	0.162593486073238	0.851551512159067	-0.223847782291693	0.124966204947851
[truncated: 6,905 more rows]

## Sheet: 2.Analysis excl female samples
ID	Distance_closest_TSS	Closest_TSS_gene_name	Closest_TSS_Transcript	logFC	AveExpr	t	P.Value	adj.P.Val	B	p.bacon	p.fdr.bacon	Effect Size	Standard Error
[truncated: 8,852 more rows]

[truncated: 3 more sheets: 3.Analysis incl outlier samples, 4.Analy. incl ethnicity covar., 5.Analy. incl EPIC probes]
